# Supplementary material for: HPV-YAP1 oncogenic alliance drives malignant transformation of fallopian tube epithelial cells
Source: EMBO Rep. 2024 Sep 13;25(10):26. doi: 10.1038/s44319-024-00233-3 (PMC11467260; doi:10.1038/s44319-024-00233-3)
Supplement: Supplementary file 3 — Source data Fig. 1 [file 44319_2024_233_MOESM3_ESM.zip]

Archive with 15 entries (15 files):
- Figure 1 Source data - zip/Figure 1A-1.tif
- Figure 1 Source data - zip/Figure 1A-2.tif
- Figure 1 Source data - zip/Figure 1A-3.tif
- Figure 1 Source data - zip/Figure 1A-4.tif
- Figure 1 Source data - zip/Figure 1A-5.tif
- Figure 1 Source data - zip/Figure 1A-6.tif
- Figure 1 Source data - zip/Figure 1B.xlsx
- Figure 1 Source data - zip/Figure 1C-1.tif
- Figure 1 Source data - zip/Figure 1C-2.tif
- Figure 1 Source data - zip/Figure 1D.xlsx
- Figure 1 Source data - zip/Figure 1E-1.tif
- Figure 1 Source data - zip/Figure 1E-2.tif
- Figure 1 Source data - zip/Figure 1F.xlsx
- Figure 1 Source data - zip/Figure 1G.xlsx
- Figure 1 Source data - zip/Figure 1H.xlsx
