# Supplementary material for: HPV-YAP1 oncogenic alliance drives malignant transformation of fallopian tube epithelial cells
Source: EMBO Rep. 2024 Sep 13;25(10):26. doi: 10.1038/s44319-024-00233-3 (PMC11467260; doi:10.1038/s44319-024-00233-3)
Supplement: Supplementary file 3 — Source data Fig. 1 [file 44319_2024_233_MOESM3_ESM.zip › Figure 1 Source data - zip/Figure 1B.xlsx]

## Sheet: Sheet1
FTECs E6/E7 OV-YAP SA-B-GAL	CTRL					E6/E7
MX	50	47.8261	61.1111	44.8276		2	3.125	4	2.5
YAP	55	61.9048	50	66.6667		3.50877	2.73224	2.95858	2.85714
YAPS127A	73.6842	73.3333	69.2308	81.25		4.42478	3.64583	2.29885	3.82775
