# Supplementary material for: HPV-YAP1 oncogenic alliance drives malignant transformation of fallopian tube epithelial cells
Source: EMBO Rep. 2024 Sep 13;25(10):26. doi: 10.1038/s44319-024-00233-3 (PMC11467260; doi:10.1038/s44319-024-00233-3)
Supplement: Supplementary file 3 — Source data Fig. 1 [file 44319_2024_233_MOESM3_ESM.zip › Figure 1 Source data - zip/Figure 1D.xlsx]

## Sheet: Sheet1
	Cell number (x105)
CTRL	0 day	5 days
	1	4
	1	3.8
	1	4.2
	1	3.2
E6/E7
	1	5.3
	1	4.3
	1	4.6
	1	4.7
