# Supplementary material for: HPV-YAP1 oncogenic alliance drives malignant transformation of fallopian tube epithelial cells
Source: EMBO Rep. 2024 Sep 13;25(10):26. doi: 10.1038/s44319-024-00233-3 (PMC11467260; doi:10.1038/s44319-024-00233-3)
Supplement: Supplementary file 3 — Source data Fig. 1 [file 44319_2024_233_MOESM3_ESM.zip › Figure 1 Source data - zip/Figure 1F.xlsx]

## Sheet: Sheet1
FTEC
(Primary P6)
Days	MX-CTRL				YAP-CTRL				YAPS127A-CTRL				MX-E6/E7				YAP-E6/E7				YAPS127A-E6/E7
0	0.1	0.1	0.1	0.1	0.1	0.1	0.1	0.1	0.1	0.1	0.1	0.1	0.1	0.1	0.1	0.1	0.1	0.1	0.1	0.1	0.1	0.1	0.1	0.1
3	0.15	0.1	0.11	0.12	0.15	0.095	0.11	0.15	0.11	0.14	0.155	0.09	0.25	0.29	0.25	0.3	0.34	0.35	0.31	0.3	0.44	0.58	0.38	0.32
7	0.16	0.16	0.15	0.14	0.14	0.16	0.11	0.07	0.08	0.17	0.18	0.19	1	0.6	0.6	0.7	1.5	1.7	1.9	1.3	2.4	2.5	2.4	2.6
