# Supplementary material for: HPV-YAP1 oncogenic alliance drives malignant transformation of fallopian tube epithelial cells
Source: EMBO Rep. 2024 Sep 13;25(10):26. doi: 10.1038/s44319-024-00233-3 (PMC11467260; doi:10.1038/s44319-024-00233-3)
Supplement: Supplementary file 3 — Source data Fig. 1 [file 44319_2024_233_MOESM3_ESM.zip › Figure 1 Source data - zip/Figure 1G.xlsx]

## Sheet: Sheet1
FNE1
(hTERT Immortalized)
Days	MX-CTRL				YAP-CTRL				YAPS127A-CTRL				MX-E6/E7				YAP-E6/E7				YAPS127A-E6/E7
0	1	1	1	1	1	1	1	1	1	1	1	1	1	1	1	1	1	1	1	1	1	1	1	1
3	5.9	4.4	4	5	3.4	4	4	5	7	5.5	4.9	5.9	4.6	5.5	4.3	4.5	9.4	9.7	7.6	6.8	11	10	10	11
7	14	15	15	14	17	15	18	16	22	20	20	20	24	24	22	23	29	26	27	24	34	35	38	35
11	14	15	15	14	24	22.5	28.5	24	31.5	33	40.5	43.5	63	54	54	38	48	42	48	48	64	60	68	68
