# Supplementary material for: HPV-YAP1 oncogenic alliance drives malignant transformation of fallopian tube epithelial cells
Source: EMBO Rep. 2024 Sep 13;25(10):26. doi: 10.1038/s44319-024-00233-3 (PMC11467260; doi:10.1038/s44319-024-00233-3)
Supplement: Supplementary file 3 — Source data Fig. 1 [file 44319_2024_233_MOESM3_ESM.zip › Figure 1 Source data - zip/Figure 1H.xlsx]

## Sheet: Sheet1
FT190
(SV40 Immortalized)
Days	MX-CTRL				YAP-CTRL				YAPS127A-CTRL				MX-E6/E7				YAP-E6/E7				YAPS127A-E6/E7
0	0.1	0.1	0.1	0.1	0.1	0.1	0.1	0.1	0.1	0.1	0.1	0.1	0.1	0.1	0.1	0.1	0.1	0.1	0.1	0.1	0.1	0.1	0.1	0.1
3	0.165	0.19	0.115	0.125	0.175	0.195	0.175	0.185	0.21	0.24	0.155	0.19	0.265	0.29	0.285	0.305	0.32	0.335	0.33	0.35	0.34	0.38	0.285	0.2
7	0.36	0.36	0.35	0.4	0.44	0.46	0.43	0.47	0.8	0.77	0.78	0.91	1.2	1.6	1.6	1.7	2	2.1	1.9	2	2.4	2.5	2.4	2.6
