# Supplementary material for: HPV-YAP1 oncogenic alliance drives malignant transformation of fallopian tube epithelial cells
Source: EMBO Rep. 2024 Sep 13;25(10):26. doi: 10.1038/s44319-024-00233-3 (PMC11467260; doi:10.1038/s44319-024-00233-3)
Supplement: Supplementary file 4 — Source data Fig. 2 [file 44319_2024_233_MOESM4_ESM.zip]

Archive with 4 entries (4 files):
- Figure 2 Source data - zip/Figure 2A.tif
- Figure 2 Source data - zip/Figure 2B.xlsx
- Figure 2 Source data - zip/Figure 2C.xlsx
- Figure 2 Source data - zip/Figure 2D.tif
