# Supplementary material for: HPV-YAP1 oncogenic alliance drives malignant transformation of fallopian tube epithelial cells
Source: EMBO Rep. 2024 Sep 13;25(10):26. doi: 10.1038/s44319-024-00233-3 (PMC11467260; doi:10.1038/s44319-024-00233-3)
Supplement: Supplementary file 4 — Source data Fig. 2 [file 44319_2024_233_MOESM4_ESM.zip › Figure 2 Source data - zip/Figure 2B.xlsx]

## Sheet: Sheet1
Low Risk HPV Test		NC (Negative Calibrator),LRC (Low Risk HPV Calibrator), HRC (High Risk HPV Calibrator), HPV16 DNA and HPV6 DNA were provided by QIAGEN Kit. CN: Cancer Samples with Negative PGMY11/09 Result; CP: Fallopian Tube Cancer Samples with Positive PGMY11/09 Result; FP: Fallopian Tube Samples with Positive PGMY11/09 Result. Each sample have 250ng total DNA. Hela:2ng Hela cell DNA
RLU
NC	LRC	CN1	CN2	CN3	CN4	CP1	CP2	CP3	CP4	CP5	CP6	CP7	FP1	FP2	FP3	HPV6
1	13	2	2	2	1	2	3	2	2	4	2	2	2	2	2	63
1	14	1	2	2	2	2	3	2	3	6	2	2	2	3	2	66
1	16	2	1	2	2	3	3	3	4	5	2	1	2	2	2	73
