# Supplementary material for: HPV-YAP1 oncogenic alliance drives malignant transformation of fallopian tube epithelial cells
Source: EMBO Rep. 2024 Sep 13;25(10):26. doi: 10.1038/s44319-024-00233-3 (PMC11467260; doi:10.1038/s44319-024-00233-3)
Supplement: Supplementary file 4 — Source data Fig. 2 [file 44319_2024_233_MOESM4_ESM.zip › Figure 2 Source data - zip/Figure 2C.xlsx]

## Sheet: Sheet1
High Risk HPV Test		NC (Negative Calibrator),LRC (Low Risk HPV Calibrator), HRC (High Risk HPV Calibrator), HPV16 DNA and HPV6 DNA were provided by QIAGEN Kit. CN: Cancer Samples with Negative PGMY11/09 Result; CP: Fallopian Tube Cancer Samples with Positive PGMY11/09 Result; FP: Fallopian Tube Samples with Positive PGMY11/09 Result. Each sample have 250ng total DNA. Hela:2ng Hela cell DNA
RLU
NC	HRC	CN1	CN2	CN3	CN4	CP1	CP2	CP3	CP4	CP5	CP6	CP7	FP1	FP2	FP3	Hela	HPV16
1	13	2	2	2	1	1	1	11	0	1	1	12	2	3	2	31	54
1	13	1	2	1	1	1	2	11	0	1	1	14	3	2	3	32	57
1	13	1	1	1	1	2	3	13	1	2	3	13	2	2	1	35	62
