# Supplementary material for: HPV-YAP1 oncogenic alliance drives malignant transformation of fallopian tube epithelial cells
Source: EMBO Rep. 2024 Sep 13;25(10):26. doi: 10.1038/s44319-024-00233-3 (PMC11467260; doi:10.1038/s44319-024-00233-3)
Supplement: Supplementary file 5 — Source data Fig. 3 [file 44319_2024_233_MOESM5_ESM.zip]

Archive with 6 entries (6 files):
- Figure 3 Source data - zip/Figure 3A.tif
- Figure 3 Source data - zip/Figure 3B.xlsx
- Figure 3 Source data - zip/Figure 3C.tif
- Figure 3 Source data - zip/Figure 3D.xlsx
- Figure 3 Source data - zip/Figure 3E.xlsx
- Figure 3 Source data - zip/Figure 3F.tif
