# Supplementary material for: HPV-YAP1 oncogenic alliance drives malignant transformation of fallopian tube epithelial cells
Source: EMBO Rep. 2024 Sep 13;25(10):26. doi: 10.1038/s44319-024-00233-3 (PMC11467260; doi:10.1038/s44319-024-00233-3)
Supplement: Supplementary file 5 — Source data Fig. 3 [file 44319_2024_233_MOESM5_ESM.zip › Figure 3 Source data - zip/Figure 3B.xlsx]

## Sheet: Sheet1
Positive Ratio of GFP (%)
pseudo-HPV MOI Doses	hCerEC				Primary FTEC
0.1	3.08642	4.375	2	3.125	0	0	0	0
0.5	11.7647	10.7143	9.28571	8.82353	1.69491	0.9375	1.10497	2
1	15	17.9012	10	16.4286	2.5	1.875	3.57143	2.85714
5	58.0247	40	52.5	52.6667	13.75	12.6667	15	11.875
2-way ANOVA
Multiple comparisons
