# Supplementary material for: HPV-YAP1 oncogenic alliance drives malignant transformation of fallopian tube epithelial cells
Source: EMBO Rep. 2024 Sep 13;25(10):26. doi: 10.1038/s44319-024-00233-3 (PMC11467260; doi:10.1038/s44319-024-00233-3)
Supplement: Supplementary file 5 — Source data Fig. 3 [file 44319_2024_233_MOESM5_ESM.zip › Figure 3 Source data - zip/Figure 3D.xlsx]

## Sheet: Figure 3D
Positive Ratio of GFP (%)
hCerEC	FTECs	FT194	FT246	COV362	OVSAHO
27.1429	8.82353	17.033	10.0977	50.4762	29.6296
20.3704	6.25	21.5947	7.56014	47.3214	30.5882
20	6.89655	14.5349	13.9373	52.9915	44.4444
16.6667	8.77193	17.5862	6.66667	61.0526	33.7838
