# Supplementary material for: HPV-YAP1 oncogenic alliance drives malignant transformation of fallopian tube epithelial cells
Source: EMBO Rep. 2024 Sep 13;25(10):26. doi: 10.1038/s44319-024-00233-3 (PMC11467260; doi:10.1038/s44319-024-00233-3)
Supplement: Supplementary file 5 — Source data Fig. 3 [file 44319_2024_233_MOESM5_ESM.zip › Figure 3 Source data - zip/Figure 3E.xlsx]

## Sheet: Sheet1
ITGA6
CerEC	Hela	FTEC	OVSAHO
1.04303	3.748	0.478	2.17
0.985144	3.065	0.165	2.06
0.971622	3.05	0.20005	3.25
SDC1
CerEC	Hela	FTEC	OVSAHO
1.12	2.45	0.10682	1.07
0.95455	3.55	0.205455	1.2
0.965	3.1742	0.3215	1.32
EGFR
CerEC	Hela	FTEC	OVSAHO
1.027	1.55	1.0682	2.7
1.05546	1.79	1.20155	2.6
0.925	2.242	1.22	1.95
YAP
CerEC	Hela	FTEC	OVSAHO
1.29	4.748	0.8478	1.67
0.94	3.5	0.665	1.8
0.916	3.4	0.75	2.25
