# Supplementary material for: HPV-YAP1 oncogenic alliance drives malignant transformation of fallopian tube epithelial cells
Source: EMBO Rep. 2024 Sep 13;25(10):26. doi: 10.1038/s44319-024-00233-3 (PMC11467260; doi:10.1038/s44319-024-00233-3)
Supplement: Supplementary file 6 — Source data Fig. 4 [file 44319_2024_233_MOESM6_ESM.zip]

Archive with 9 entries (9 files):
- Figure 4 Source data - zip/Figure 4A.tif
- Figure 4 Source data - zip/Figure 4B.xlsx
- Figure 4 Source data - zip/Figure 4C.xlsx
- Figure 4 Source data - zip/Figure 4D.xlsx
- Figure 4 Source data - zip/Figure 4E.tif
- Figure 4 Source data - zip/Figure 4F.xlsx
- Figure 4 Source data - zip/Figure 4G.tif
- Figure 4 Source data - zip/Figure 4H.xlsx
- Figure 4 Source data - zip/Figure 4I.tif
