# Supplementary material for: HPV-YAP1 oncogenic alliance drives malignant transformation of fallopian tube epithelial cells
Source: EMBO Rep. 2024 Sep 13;25(10):26. doi: 10.1038/s44319-024-00233-3 (PMC11467260; doi:10.1038/s44319-024-00233-3)
Supplement: Supplementary file 6 — Source data Fig. 4 [file 44319_2024_233_MOESM6_ESM.zip › Figure 4 Source data - zip/Figure 4B.xlsx]

## Sheet: YAP1
mRNA Fold Change
	CTRL	YAP	YAPS127A
YAP	1.21	4.37	4.2
	0.844	5.19	3.6
	0.96	3.42	3.71

## Sheet: ITGA6
ITGA6
mRNA Fold Change
	CTRL	YAP	YAPS127A
	1.09	2.37	3.29
	0.944	2.19	3.76
	0.916	2.42	3.01

## Sheet: SDC1
SDC1
mRNA Fold Change
	CTRL	YAP	YAPS127A
	1.14	2.27	2.84
	0.76	2.16	2.39
	1.16	2.31	2.52

## Sheet: EGFR
EGFR
mRNA Fold Change
	CTRL	YAP	YAPS127A
	1.14	1.723	1.525
	0.76	1.408	1.799
	1.16	1.94	1.879
