# Supplementary material for: HPV-YAP1 oncogenic alliance drives malignant transformation of fallopian tube epithelial cells
Source: EMBO Rep. 2024 Sep 13;25(10):26. doi: 10.1038/s44319-024-00233-3 (PMC11467260; doi:10.1038/s44319-024-00233-3)
Supplement: Supplementary file 6 — Source data Fig. 4 [file 44319_2024_233_MOESM6_ESM.zip › Figure 4 Source data - zip/Figure 4C.xlsx]

## Sheet: Sheet1
mRNA Fold Change
	CTRL	siYAP
YAP	1.23	0.28
	0.94	0.15
	0.79	0.24
ITGA6	1.029	0.48
	0.91444	0.65
	0.9216	0.55
SDC1	1.09	0.75
	0.94	0.55
	0.97	0.742
EGFR	1.17	0.45
	0.95	0.67
	0.91	0.43
