# Supplementary material for: HPV-YAP1 oncogenic alliance drives malignant transformation of fallopian tube epithelial cells
Source: EMBO Rep. 2024 Sep 13;25(10):26. doi: 10.1038/s44319-024-00233-3 (PMC11467260; doi:10.1038/s44319-024-00233-3)
Supplement: Supplementary file 6 — Source data Fig. 4 [file 44319_2024_233_MOESM6_ESM.zip › Figure 4 Source data - zip/Figure 4D.xlsx]

## Sheet: Sheet1
mRNA Fold Change
	CTRL	siITGA6
ITGA6	1.07	0.18
	1.13	0.23
	0.79	0.31
