# Supplementary material for: HPV-YAP1 oncogenic alliance drives malignant transformation of fallopian tube epithelial cells
Source: EMBO Rep. 2024 Sep 13;25(10):26. doi: 10.1038/s44319-024-00233-3 (PMC11467260; doi:10.1038/s44319-024-00233-3)
Supplement: Supplementary file 6 — Source data Fig. 4 [file 44319_2024_233_MOESM6_ESM.zip › Figure 4 Source data - zip/Figure 4F.xlsx]

## Sheet: Sheet1
Positive Ratio of GFP (%)
	CTRL	siYAP
	33.333	7.29927
	27.5	14.9645
	31.2057	6.25
	36.875	6.21118
