# Supplementary material for: HPV-YAP1 oncogenic alliance drives malignant transformation of fallopian tube epithelial cells
Source: EMBO Rep. 2024 Sep 13;25(10):26. doi: 10.1038/s44319-024-00233-3 (PMC11467260; doi:10.1038/s44319-024-00233-3)
Supplement: Supplementary file 7 — Source data Fig. 5 [file 44319_2024_233_MOESM7_ESM.zip]

Archive with 7 entries (7 files):
- Figure 5 Source data - zip/Figure 5A.xlsx
- Figure 5 Source data - zip/Figure 5B.tif
- Figure 5 Source data - zip/Figure 5C&5D.tif
- Figure 5 Source data - zip/Figure 5E.tif
- Figure 5 Source data - zip/Figure 5F.tif
- Figure 5 Source data - zip/Figure 5G.tif
- Figure 5 Source data - zip/Figure 5H-5Q.tif
