# Supplementary material for: HPV-YAP1 oncogenic alliance drives malignant transformation of fallopian tube epithelial cells
Source: EMBO Rep. 2024 Sep 13;25(10):26. doi: 10.1038/s44319-024-00233-3 (PMC11467260; doi:10.1038/s44319-024-00233-3)
Supplement: Supplementary file 7 — Source data Fig. 5 [file 44319_2024_233_MOESM7_ESM.zip › Figure 5 Source data - zip/Figure 5A.xlsx]

## Sheet: FTEC (Primary P7)
3D Soft agar Colony Number
FTEC (Primary P7)		CTRL					E6/E7
	MXIV	0	0	0	0	0	3	2	4	3	2
	YAP	0	0	0	0	0	179	136	79	90	117
	YAPS127A	0	0	0	0	0	212	316	289	394	297

## Sheet: FT190
FT190
3D Soft agar Colony Number
FTEC (Primary P7)		CTRL					E6/E7
	MXIV	1	0	0	1	1	0	0	1	0	2
	YAP	4	2	5	3	4	13	8	8	14	8
	YAPS127A	19	25	30	16	23	24	19	33	26	25

## Sheet: FNE1
FNE1
3D Soft agar Colony Number
FTEC (Primary P7)		CTRL					E6/E7
	MXIV	0	1	2			4	3	5	6
	YAP	14	8	15	13		126	91	80	84
	YAPS127A	67	74	94			99	115	118
