# Supplementary material for: HPV-YAP1 oncogenic alliance drives malignant transformation of fallopian tube epithelial cells
Source: EMBO Rep. 2024 Sep 13;25(10):26. doi: 10.1038/s44319-024-00233-3 (PMC11467260; doi:10.1038/s44319-024-00233-3)
Supplement: Supplementary file 8 — Source data Fig. 6 [file 44319_2024_233_MOESM8_ESM.zip]

Archive with 2 entries (2 files):
- Figure 6 Source data - zip/Figure 6A.xlsx
- Figure 6 Source data - zip/Figure 6B 6C 6D source data.docx
