# Supplementary material for: HPV-YAP1 oncogenic alliance drives malignant transformation of fallopian tube epithelial cells
Source: EMBO Rep. 2024 Sep 13;25(10):26. doi: 10.1038/s44319-024-00233-3 (PMC11467260; doi:10.1038/s44319-024-00233-3)
Supplement: Supplementary file 8 — Source data Fig. 6 [file 44319_2024_233_MOESM8_ESM.zip › Figure 6 Source data - zip/Figure 6A.xlsx]

## Sheet: YAP1
YAP1
MX	YAPS127A	E6/E7	YAPS127A+E6/E7
10.3172	314.492	16.3725	292.655
11.294	307.68	19.1862	274.15
11.294	308.567	17.1534	269.318

## Sheet: CYR61
CYR61
MX	YAPS127A	E6/E7	YAPS127A+E6/E7
85.1472	488.526	123.144	354.492
86.2247	480.976	119.828	304.57
86.2247	492.429	121.726	303.955

## Sheet: TERT
TERT
MX	YAPS127A	E6/E7	YAPS127A+E6/E7
118.137	270.638	291.504	355.612
118.906	266.136	261.771	317.861
118.906	281.664	286.27	340

## Sheet: KRT7
KRT7
MX	YAPS127A	E6/E7	YAPS127A+E6/E7
164.484	1676.6	462.629	1634.81
162.202	1639.21	439.643	1277.54
162.202	1689.34	460.144	1374.82

## Sheet: WT1
WT1
MX	YAPS127A	E6/E7	YAPS127A+E6/E7
10.0727	12.4163	23.811	25.8849
10.8745	9.75021	21.9049	20.4636
10.8745	11.2303	22.3465	21.9895
