# Supplementary material for: HPV-YAP1 oncogenic alliance drives malignant transformation of fallopian tube epithelial cells
Source: EMBO Rep. 2024 Sep 13;25(10):26. doi: 10.1038/s44319-024-00233-3 (PMC11467260; doi:10.1038/s44319-024-00233-3)
Supplement: Supplementary file 9 — Source data Fig. 7 [file 44319_2024_233_MOESM9_ESM.zip]

Archive with 5 entries (5 files):
- Figure 7 Source data - zip/Figure 7A.xlsx
- Figure 7 Source data - zip/Figure 7B-IRF3.tif
- Figure 7 Source data - zip/Figure 7B-NFKB.tif
- Figure 7 Source data - zip/Figure 7C.xlsx
- Figure 7 Source data - zip/Figure 7D.tif
