# Supplementary material for: HPV-YAP1 oncogenic alliance drives malignant transformation of fallopian tube epithelial cells
Source: EMBO Rep. 2024 Sep 13;25(10):26. doi: 10.1038/s44319-024-00233-3 (PMC11467260; doi:10.1038/s44319-024-00233-3)
Supplement: Supplementary file 9 — Source data Fig. 7 [file 44319_2024_233_MOESM9_ESM.zip › Figure 7 Source data - zip/Figure 7A.xlsx]

## Sheet: Sheet1
mRNA Fold Change
	CTRL	YAPS127A
TLR1	1.02727	0.0598157
	0.970021	0.0735412
	1.00271	0.0433692
TLR2	0.99772	0.0278095
	0.985732	0.0325986
	1.01655	0.0314743
TLR3	0.940868	0.2587
	1.01379	0.273761
	1.04534	0.252804
TLR5	0.743662	0.383628
	0.776353	0.411626
	1.47999	0.323664
TLR6	1.08001	0.0800965
	0.868346	0.134811
	1.05164	0.109315
TBK1	0.967888	0.486078
	1.02374	0.537374
	1.00838	0.498684
MYD88	1.04798	0.463828
	0.950512	0.484697
	1.00151	0.477998
NFKB1	1.01606	0.545321
	0.971185	0.564997
	1.01275	0.511189
NFKB2	1.0023	0.626524
	0.985282	0.573122
	1.01242	0.572962
RelA	0.99113	0.671481
	0.983691	0.685159
	1.02518	0.649219
IRF3	1.01412	0.839095
	0.976985	0.831029
	1.00889	0.864807
IRF7	0.970029	0.365991
	1.04297	0.346537
	0.987003	0.352237
