# Supplementary material for: HPV-YAP1 oncogenic alliance drives malignant transformation of fallopian tube epithelial cells
Source: EMBO Rep. 2024 Sep 13;25(10):26. doi: 10.1038/s44319-024-00233-3 (PMC11467260; doi:10.1038/s44319-024-00233-3)
Supplement: Supplementary file 9 — Source data Fig. 7 [file 44319_2024_233_MOESM9_ESM.zip › Figure 7 Source data - zip/Figure 7C.xlsx]

## Sheet: Sheet1
mRNA Fold Change
	CTRL	YAPS127A
IL6	1.01642	0.266125
	0.980703	0.235124
	1.00294	0.270637
IL8	0.952067	0.0836177
	0.980897	0.0892058
	1.06704	0.0914048
RSAD2/Viperin	1.03584	0.18315
	1.01597	0.184685
	0.948191	0.194995
IRF1	1.00621	0.284244
	0.943812	0.282778
	1.04997	0.300762
IFNA1	0.911265	0.246605
	1.06941	0.165377
	1.01932	0.195055
IFNA2	1.0233	0.265534
	0.927282	0.239602
	1.04941	0.329869
IFNB1	0.439509	0
	1.31095	0.405457
	1.24955	0.159407
IFNE	0.756515	0.0867242
	1.12825	0.0775447
	1.11524	0.0914608
