# Supplementary material for: HPV-YAP1 oncogenic alliance drives malignant transformation of fallopian tube epithelial cells
Source: EMBO Rep. 2024 Sep 13;25(10):26. doi: 10.1038/s44319-024-00233-3 (PMC11467260; doi:10.1038/s44319-024-00233-3)
Supplement: Supplementary file 10 — Source data Fig. 8 [file 44319_2024_233_MOESM10_ESM.zip]

Archive with 7 entries (7 files):
- Figure 8 Source data - zip/Figure 8A.xlsx
- Figure 8 Source data - zip/Figure 8B.tif
- Figure 8 Source data - zip/Figure 8C-IRF9.tif
- Figure 8 Source data - zip/Figure 8C-STAT1.tif
- Figure 8 Source data - zip/Figure 8D-Control.tif
- Figure 8 Source data - zip/Figure 8D-IFNA2.tif
- Figure 8 Source data - zip/Figure 8D-Ruxolitinib.tif
