# Supplementary material for: HPV-YAP1 oncogenic alliance drives malignant transformation of fallopian tube epithelial cells
Source: EMBO Rep. 2024 Sep 13;25(10):26. doi: 10.1038/s44319-024-00233-3 (PMC11467260; doi:10.1038/s44319-024-00233-3)
Supplement: Supplementary file 10 — Source data Fig. 8 [file 44319_2024_233_MOESM10_ESM.zip › Figure 8 Source data - zip/Figure 8A.xlsx]

## Sheet: Sheet1
mRNA Fold Change
	CTRL	YAPS127A
IFNAR1	1.01412	0.839095
	0.976985	0.831029
	1.00889	0.864807
IFNαR2	1.00231	0.64259
	0.990277	0.680141
	1.00742	0.682861
JAK1	0.994994	0.701091
	0.974159	0.715673
	1.03085	0.703035
JAK2	1.0599	0.192462
	1.04011	0.226846
	0.89999	0.161456
STAT1	1.00546	0.376475
	0.994143	0.399965
	1.0004	0.388085
STAT2	1.02719	0.842416
	0.953737	0.809663
	1.01907	0.831493
STAT4	0.85478	0.0967618
	1.12277	0.162863
	1.02245	0.0840378
IRF9	0.9408	0.272
	0.95	0.514
	1.1049	0.253
