# Supplementary material for: HPV-YAP1 oncogenic alliance drives malignant transformation of fallopian tube epithelial cells
Source: EMBO Rep. 2024 Sep 13;25(10):26. doi: 10.1038/s44319-024-00233-3 (PMC11467260; doi:10.1038/s44319-024-00233-3)
Supplement: Supplementary file 11 — EV Figures Source Data [file 44319_2024_233_MOESM11_ESM.zip]

Archive with 24 entries (19 files):
- Figure EV1 source data - zip/
- Figure EV1 source data - zip/Figure EV1A-01.tif
- Figure EV1 source data - zip/Figure EV1B-01.tif
- Figure EV1 source data - zip/Figure EV1C-01.tif
- Figure EV1 source data - zip/Figure EV1D - STIC negative-01.tif
- Figure EV1 source data - zip/Figure EV1D - Xenograft positive-01.tif
- Figure EV2 source data - zip/
- Figure EV2 source data - zip/Figure EV2 source data.xlsx
- Figure EV3 source data - zip/
- Figure EV3 source data - zip/Fig EV3A - beta-Actin.tif
- Figure EV3 source data - zip/Fig EV3A - IRF9.tif
- Figure EV3 source data - zip/Fig EV3A - JAK1.tif
- Figure EV3 source data - zip/Fig EV3A - JAK2.tif
- Figure EV3 source data - zip/Fig EV3A - p-STAT1.tif
- Figure EV3 source data - zip/Fig EV3A - p-STAT2.tif
- Figure EV3 source data - zip/Fig EV3A - STAT1.tif
- Figure EV3 source data - zip/Fig EV3A - YAP S127A.tif
- Figure EV3 source data - zip/Fig EV3A - YAP.tif
- Figure EV3 source data - zip/Fig EV3B.xlsx
- Figure EV4 source data - zip/
- Figure EV4 source data - zip/Figure EV4 source data.xlsx
- Figure EV5 source data - zip/
- Figure EV5 source data - zip/Figure EV5A.xlsx
- Figure EV5 source data - zip/Figure EV5B.xlsx
