# Supplementary material for: HPV-YAP1 oncogenic alliance drives malignant transformation of fallopian tube epithelial cells
Source: EMBO Rep. 2024 Sep 13;25(10):26. doi: 10.1038/s44319-024-00233-3 (PMC11467260; doi:10.1038/s44319-024-00233-3)
Supplement: Supplementary file 11 — EV Figures Source Data [file 44319_2024_233_MOESM11_ESM.zip › Figure EV2 source data - zip/Figure EV2 source data.xlsx]

## Sheet: SDC1
Normal	Pri-Tumor	Rec-Tumor
14.99	14.94	13.14		Ordinary one-way ANOVA
9.215	14.34	12.46		Multiple comparison
8.844	13.93	11.19		Number of families	1
8.519	13.88	10.9		Number of comparisons per family	3
8.148	13.75	10.79		Alpha	0.05
8.013	13.75	9.885
7.965	13.72	9.417		Tukey's multiple comparisons test	Mean Diff.	95.00% CI of diff.	Below threshold?	Summary	Adjusted P Value
7.882	13.7	7.292		Normal vs. Pri-Tumor	-4.276	-4.671 to -3.881	Yes	****	<0.0001	A-B
7.859	13.67			Normal vs. Rec-Tumor	-3.875	-5.118 to -2.631	Yes	****	<0.0001	A-C
7.801	13.53			Pri-Tumor vs. Rec-Tumor	0.4012	-0.8004 to 1.603	No	ns	0.7125	B-C
7.687	13.52
7.611	13.42
7.565	13.41
7.471	13.37
7.444	13.31
7.424	13.22
7.353	13.2
7.343	13.2
7.265	13.18
7.26	13.17
7.24	13.15
7.24	13.13
7.222	13.11
7.209	13.08
7.161	13.07
7.151	13.07
7.137	13.07
7.124	13.07
7.007	13.04
6.999	13.02
6.954	13.02
6.952	13
6.938	13
6.911	12.98
6.876	12.98
6.854	12.98
6.836	12.95
6.781	12.95
6.745	12.9
6.714	12.87
6.708	12.85
6.703	12.83
6.701	12.81
6.681	12.8
6.677	12.8
6.656	12.8
6.645	12.78
6.629	12.77
6.541	12.75
6.524	12.75
6.452	12.71
6.44	12.7
6.424	12.68
6.419	12.67
6.379	12.67
6.309	12.66
6.3	12.64
6.263	12.63
6.24	12.61
6.212	12.6
6.209	12.58
6.204	12.57
6.203	12.57
6.196	12.57
6.184	12.57
6.179	12.55
6.154	12.55
6.075	12.54
6.062	12.53
6.055	12.52
6.046	12.5
6.016	12.48
5.99	12.48
5.989	12.46
5.946	12.44
5.734	12.42
5.648	12.42
5.633	12.41
5.61	12.41
5.528	12.41
5.448	12.39
5.425	12.39
5.39	12.37
5.329	12.34
5.317	12.3
5.17	12.3
4.984	12.3
4.509	12.29
	12.26
	12.26
	12.23
	12.22
	12.21
	12.19
	12.18
	12.18
	12.18
	12.17
	12.15
	12.13
	12.13
	12.13
	12.13
	12.13
	12.12
	12.12
	12.12
	12.11
	12.1
	12.1
	12.07
	12.06
	12.06
	12.02
	12.01
	12.01
	12
	11.99
	11.99
	11.98
	11.95
	11.93
	11.93
	11.93
	11.92
	11.9
	11.89
	11.88
	11.87
	11.86
	11.86
	11.84
	11.84
	11.83
	11.83
	11.81
	11.81
	11.79
	11.78
	11.77
	11.76
	11.75
	11.72
	11.72
	11.72
	11.71
	11.69
	11.69
	11.67
	11.67
	11.65
	11.64
	11.64
	11.62
	11.62
	11.62
	11.61
	11.61
	11.61
	11.61
	11.61
	11.59
	11.59
	11.57
	11.54
	11.54
	11.54
	11.53
	11.52
	11.52
	11.51
	11.5
	11.48
	11.47
	11.45
	11.45
	11.45
	11.44
	11.44
	11.43
	11.43
	11.43
	11.43
	11.42
	11.42
	11.42
	11.41
	11.41
	11.41
	11.4
	11.37
	11.37
	11.34
	11.33
	11.33
	11.3
	11.25
	11.25
	11.24
	11.24
	11.24
	11.22
	11.21
	11.21
	11.2
	11.2
	11.18
	11.17
	11.16
	11.16
	11.16
	11.15
	11.15
	11.14
	11.13
	11.13
	11.11
	11.1
	11.1
	11.1
	11.07
	11.07
	11.06
	11.05
	11.04
	11.02
	11
	11
	10.98
	10.98
	10.98
	10.95
	10.94
	10.93
	10.93
	10.92
	10.92
	10.91
	10.91
	10.91
	10.9
	10.9
	10.89
	10.89
	10.88
	10.85
	10.84
	10.84
	10.83
	10.83
	10.82
	10.82
	10.81
	10.79
	10.77
	10.77
	10.75
	10.72
	10.71
	10.7
	10.66
	10.66
	10.65
	10.65
	10.63
	10.62
	10.62
	10.61
	10.61
	10.61
	10.6
	10.6
	10.59
	10.59
	10.57
	10.57
	10.57
	10.55
	10.55
	10.54
	10.53
	10.53
	10.52
	10.51
	10.5
	10.49
	10.47
	10.46
	10.43
	10.43
	10.4
	10.38
	10.33
	10.33
	10.3
	10.3
	10.28
	10.23
	10.23
	10.23
	10.21
	10.17
	10.16
	10.16
	10.14
	10.13
	10.12
	10.1
	10.1
	10.1
	10.07
	10.05
	10.03
	10.01
	10
	9.979
	9.977
	9.976
	9.975
	9.951
	9.909
	9.89
	9.885
	9.821
	9.811
	9.797
	9.795
	9.766
	9.756
	9.755
	9.751
	9.734
	9.695
	9.684
	9.678
	9.655
	9.649
	9.648
	9.644
	9.643
	9.611
	9.603
	9.591
	9.578
	9.522
	9.517
	9.517
	9.505
	9.487
	9.47
	9.434
	9.428
	9.426
	9.41
	9.386
	9.376
	9.355
	9.324
	9.281
	9.247
	9.245
	9.208
	9.201
	9.198
	9.195
	9.189
	9.187
	9.153
	9.142
	9.138
	9.101
	9.093
	9.076
	9.074
	9.049
	8.979
	8.977
	8.945
	8.938
	8.937
	8.919
	8.899
	8.891
	8.878
	8.86
	8.853
	8.795
	8.781
	8.781
	8.76
	8.758
	8.755
	8.743
	8.726
	8.717
	8.694
	8.63
	8.621
	8.588
	8.587
	8.476
	8.442
	8.415
	8.358
	8.338
	8.289
	8.277
	8.232
	8.21
	8.177
	7.669
	7.601
	7.578
	7.374
	6.994
	6.931
	6.376
	5.87

## Sheet: ITGA6
Normal	Pri-Tumor	Rec-Tumor
12.04	14.22	12.12		Ordinary one-way ANOVA
11.19	13.96	11.98		Multiple comparison
11.01	13.28	11.52		Number of families	1
10.88	13.22	10.76		Number of comparisons per family	3
10.6	13.14	10.23		Alpha	0.05
10.54	12.99	10.21
10.47	12.95	10.15		Tukey's multiple comparisons test	Mean Diff.	95.00% CI of diff.	Below threshold?	Summary	Adjusted P Value
10.43	12.88	9.408		Normal vs. Pri-Tumor	-1.752	-2.002 to -1.502	Yes	****	<0.0001	A-B
10.41	12.85			Normal vs. Rec-Tumor	-1.439	-2.226 to -0.6518	Yes	****	<0.0001	A-C
10.39	12.84			Pri-Tumor vs. Rec-Tumor	0.3126	-0.4483 to 1.074	No	ns	0.5989	B-C
10.3	12.82
10.29	12.74
10.21	12.74
10.21	12.74
10.2	12.72
10.15	12.7
10.11	12.7
10.11	12.69
10.1	12.63
10.08	12.63
10.06	12.62
10.06	12.61
9.994	12.57
9.959	12.55
9.945	12.55
9.925	12.54
9.897	12.46
9.895	12.33
9.862	12.32
9.86	12.3
9.85	12.29
9.833	12.22
9.816	12.21
9.793	12.21
9.741	12.2
9.732	12.18
9.679	12.18
9.679	12.17
9.616	12.17
9.604	12.17
9.556	12.16
9.555	12.16
9.544	12.14
9.485	12.14
9.478	12.12
9.448	12.1
9.265	12.05
9.257	12.04
9.169	12.04
9.157	12.03
9.134	12.02
9.121	12.02
9.111	12.01
8.942	12
8.934	12
8.926	12
8.902	12
8.843	11.99
8.797	11.98
8.749	11.97
8.696	11.97
8.69	11.96
8.679	11.95
8.677	11.94
8.659	11.94
8.656	11.94
8.61	11.93
8.595	11.93
8.564	11.92
8.547	11.91
8.485	11.91
8.483	11.91
8.437	11.9
8.361	11.9
8.348	11.9
8.314	11.89
8.289	11.83
8.254	11.83
8.253	11.81
8.251	11.81
8.246	11.81
8.127	11.81
8.113	11.8
8.061	11.78
7.994	11.78
7.969	11.78
7.697	11.77
7.57	11.76
	11.75
	11.75
	11.75
	11.75
	11.75
	11.74
	11.73
	11.73
	11.73
	11.73
	11.73
	11.71
	11.7
	11.69
	11.69
	11.69
	11.69
	11.68
	11.67
	11.66
	11.66
	11.66
	11.66
	11.66
	11.63
	11.63
	11.63
	11.62
	11.62
	11.61
	11.61
	11.6
	11.59
	11.59
	11.59
	11.58
	11.58
	11.57
	11.57
	11.56
	11.55
	11.55
	11.55
	11.55
	11.55
	11.54
	11.53
	11.52
	11.5
	11.49
	11.47
	11.47
	11.47
	11.46
	11.45
	11.45
	11.44
	11.44
	11.43
	11.43
	11.43
	11.43
	11.42
	11.41
	11.41
	11.41
	11.4
	11.4
	11.4
	11.39
	11.39
	11.39
	11.38
	11.38
	11.38
	11.38
	11.37
	11.37
	11.36
	11.36
	11.35
	11.35
	11.35
	11.35
	11.34
	11.34
	11.33
	11.33
	11.31
	11.31
	11.3
	11.29
	11.29
	11.29
	11.28
	11.28
	11.26
	11.25
	11.25
	11.24
	11.24
	11.23
	11.22
	11.22
	11.22
	11.21
	11.21
	11.21
	11.21
	11.2
	11.18
	11.17
	11.17
	11.15
	11.14
	11.13
	11.12
	11.12
	11.11
	11.1
	11.1
	11.1
	11.09
	11.08
	11.08
	11.08
	11.08
	11.07
	11.07
	11.06
	11.06
	11.06
	11.06
	11.06
	11.06
	11.06
	11.05
	11.05
	11.05
	11.05
	11.05
	11.04
	11.04
	11.03
	11.03
	11.02
	11.01
	11
	11
	11
	10.99
	10.98
	10.98
	10.97
	10.97
	10.96
	10.95
	10.95
	10.94
	10.94
	10.94
	10.94
	10.93
	10.93
	10.92
	10.91
	10.91
	10.91
	10.9
	10.9
	10.9
	10.89
	10.89
	10.89
	10.88
	10.88
	10.85
	10.84
	10.84
	10.83
	10.83
	10.83
	10.83
	10.82
	10.81
	10.81
	10.81
	10.81
	10.8
	10.79
	10.79
	10.79
	10.77
	10.75
	10.75
	10.74
	10.73
	10.72
	10.72
	10.72
	10.72
	10.72
	10.72
	10.72
	10.72
	10.72
	10.7
	10.69
	10.69
	10.68
	10.68
	10.68
	10.68
	10.68
	10.67
	10.67
	10.66
	10.66
	10.66
	10.66
	10.65
	10.64
	10.63
	10.63
	10.61
	10.6
	10.6
	10.6
	10.59
	10.59
	10.58
	10.57
	10.57
	10.57
	10.56
	10.55
	10.55
	10.54
	10.52
	10.52
	10.52
	10.51
	10.51
	10.5
	10.5
	10.49
	10.48
	10.47
	10.47
	10.46
	10.46
	10.45
	10.45
	10.44
	10.42
	10.42
	10.41
	10.41
	10.41
	10.4
	10.38
	10.38
	10.38
	10.37
	10.35
	10.34
	10.3
	10.3
	10.3
	10.29
	10.27
	10.27
	10.26
	10.26
	10.25
	10.25
	10.23
	10.22
	10.19
	10.19
	10.18
	10.18
	10.17
	10.17
	10.15
	10.15
	10.14
	10.1
	10.09
	10.09
	10.05
	10.05
	10.02
	10.01
	9.995
	9.986
	9.986
	9.965
	9.929
	9.923
	9.805
	9.788
	9.774
	9.724
	9.712
	9.669
	9.665
	9.653
	9.597
	9.596
	9.585
	9.567
	9.56
	9.524
	9.515
	9.499
	9.307
	9.277
	9.213
	9.189
	9.164
	9.075
	8.995
	8.538
	8.24
	8.065
	7.988
	7.903
	7.657
	7.094

## Sheet: ITGB4
Normal	Pri-Tumor	Rec-Tumor
13.84	16.2	15.48		Ordinary one-way ANOVA
11.57	16.07	15.4		Multiple comparison
11.31	15.8	13.54		Number of families	1
11.26	15.77	13.45		Number of comparisons per family	3
11.04	15.77	13.3		Alpha	0.05
10.85	15.76	13.27
10.85	15.67	12.7		Tukey's multiple comparisons test	Mean Diff.	95.00% CI of diff.	Below threshold?	Summary	Adjusted P Value
10.84	15.61	10.74		Normal vs. Pri-Tumor	-4.139	-4.523 to -3.754	Yes	****	<0.0001	A-B
10.82	15.59			Normal vs. Rec-Tumor	-4.534	-5.744 to -3.324	Yes	****	<0.0001	A-C
10.63	15.56			Pri-Tumor vs. Rec-Tumor	-0.3951	-1.565 to 0.7742	No	ns	0.7067	B-C
10.58	15.45
10.34	15.45
10.26	15.41
10.26	15.36
10.25	15.32
10.19	15.27
10.02	15.25
9.968	15.24
9.868	15.15
9.859	15.09
9.835	15.08
9.824	15.07
9.723	15.07
9.682	15.06
9.668	15.02
9.583	15.01
9.581	14.99
9.527	14.97
9.409	14.97
9.382	14.95
9.377	14.93
9.37	14.92
9.344	14.89
9.342	14.87
9.285	14.86
9.248	14.84
9.235	14.82
9.22	14.8
9.211	14.8
9.188	14.78
9.12	14.77
9.12	14.74
9.116	14.73
9.051	14.7
8.94	14.7
8.738	14.7
8.71	14.67
8.618	14.67
8.538	14.66
8.527	14.64
8.463	14.63
8.351	14.62
8.323	14.61
8.28	14.61
8.253	14.57
8.24	14.57
8.23	14.56
8.227	14.56
8.192	14.56
8.156	14.55
8.123	14.54
8.1	14.54
8.021	14.53
8.014	14.52
7.955	14.47
7.917	14.46
7.912	14.46
7.901	14.45
7.898	14.43
7.877	14.43
7.853	14.43
7.798	14.43
7.771	14.42
7.752	14.41
7.751	14.4
7.651	14.38
7.632	14.37
7.615	14.36
7.557	14.35
7.528	14.35
7.508	14.34
7.412	14.33
7.393	14.31
7.314	14.31
7.077	14.29
6.818	14.28
6.557	14.27
6.167	14.25
	14.25
	14.24
	14.24
	14.23
	14.21
	14.2
	14.2
	14.19
	14.16
	14.16
	14.15
	14.15
	14.14
	14.12
	14.1
	14.09
	14.07
	14.03
	14.03
	14.01
	14.01
	14.01
	14
	14
	13.99
	13.99
	13.96
	13.96
	13.96
	13.94
	13.94
	13.92
	13.91
	13.9
	13.89
	13.86
	13.86
	13.86
	13.84
	13.84
	13.83
	13.82
	13.8
	13.8
	13.79
	13.79
	13.77
	13.77
	13.77
	13.77
	13.76
	13.76
	13.76
	13.75
	13.73
	13.73
	13.72
	13.72
	13.71
	13.71
	13.7
	13.69
	13.68
	13.68
	13.68
	13.68
	13.67
	13.67
	13.66
	13.66
	13.65
	13.64
	13.64
	13.63
	13.63
	13.6
	13.6
	13.59
	13.59
	13.59
	13.59
	13.58
	13.58
	13.57
	13.57
	13.57
	13.56
	13.56
	13.56
	13.55
	13.55
	13.53
	13.51
	13.51
	13.5
	13.5
	13.49
	13.49
	13.47
	13.46
	13.45
	13.44
	13.44
	13.42
	13.42
	13.41
	13.41
	13.4
	13.4
	13.38
	13.38
	13.38
	13.38
	13.35
	13.35
	13.32
	13.31
	13.3
	13.27
	13.26
	13.26
	13.25
	13.25
	13.25
	13.25
	13.22
	13.22
	13.21
	13.21
	13.21
	13.2
	13.2
	13.19
	13.19
	13.19
	13.18
	13.17
	13.17
	13.14
	13.11
	13.1
	13.1
	13.09
	13.08
	13.06
	13.06
	13.05
	13.04
	13.04
	13.04
	13.03
	13
	12.98
	12.98
	12.98
	12.98
	12.97
	12.96
	12.91
	12.9
	12.87
	12.87
	12.86
	12.86
	12.84
	12.84
	12.84
	12.83
	12.81
	12.81
	12.8
	12.8
	12.76
	12.75
	12.74
	12.73
	12.72
	12.71
	12.7
	12.69
	12.68
	12.68
	12.68
	12.67
	12.65
	12.64
	12.61
	12.6
	12.6
	12.59
	12.59
	12.59
	12.57
	12.54
	12.54
	12.53
	12.52
	12.52
	12.52
	12.51
	12.5
	12.46
	12.46
	12.45
	12.45
	12.44
	12.43
	12.43
	12.41
	12.41
	12.38
	12.38
	12.38
	12.37
	12.37
	12.36
	12.33
	12.33
	12.3
	12.29
	12.29
	12.28
	12.27
	12.25
	12.25
	12.23
	12.22
	12.21
	12.2
	12.16
	12.14
	12.09
	12.07
	12.07
	12.05
	12.04
	12.03
	11.98
	11.97
	11.96
	11.96
	11.95
	11.94
	11.93
	11.9
	11.9
	11.9
	11.87
	11.87
	11.86
	11.86
	11.86
	11.85
	11.85
	11.81
	11.81
	11.81
	11.8
	11.79
	11.79
	11.77
	11.75
	11.75
	11.74
	11.74
	11.73
	11.7
	11.66
	11.66
	11.63
	11.63
	11.62
	11.61
	11.61
	11.6
	11.59
	11.59
	11.57
	11.52
	11.48
	11.47
	11.44
	11.43
	11.4
	11.39
	11.35
	11.33
	11.32
	11.3
	11.3
	11.3
	11.26
	11.24
	11.21
	11.21
	11.16
	11.14
	11.14
	11.11
	11.06
	10.99
	10.91
	10.9
	10.85
	10.82
	10.73
	10.71
	10.61
	10.58
	10.44
	10.43
	10.43
	10.41
	10.28
	10.25
	10.24
	10.19
	10.07
	10.05
	9.993
	9.713
	9.682
	9.679
	9.366
	9.31
	9.143
	9.005
	8.784
	8.279
	6.736

## Sheet: HSPG2
Normal	Pri-Tumor	Rec-Tumor
15.73	16.92	15.18		Ordinary one-way ANOVA
15.6	16.55	15.02		Multiple comparison
15.1	16.44	14.53		Number of families	1
14.83	16.27	14.1		Number of comparisons per family	3
14.44	16.21	13.73		Alpha	0.05
14.42	16.14	13.5
14.3	16.11	11.51		Tukey's multiple comparisons test	Mean Diff.	95.00% CI of diff.	Below threshold?	Summary	Adjusted P Value
14.29	16.04	11.13		Normal vs. Pri-Tumor	-0.9677	-1.252 to -0.6830	Yes	****	<0.0001	A-B
14.04	15.97			Normal vs. Rec-Tumor	-0.6835	-1.580 to 0.2126	No	ns	0.173	A-C
14.02	15.9			Pri-Tumor vs. Rec-Tumor	0.2842	-0.5820 to 1.150	No	ns	0.7209	B-C
14.02	15.88
13.92	15.84
13.91	15.76
13.68	15.6
13.59	15.6
13.5	15.59
13.5	15.58
13.46	15.57
13.38	15.52
13.38	15.52
13.36	15.44
13.35	15.43
13.34	15.41
13.28	15.39
13.27	15.38
13.25	15.31
13.22	15.29
13.17	15.29
13.14	15.28
13.08	15.28
13.07	15.28
13.05	15.28
13.02	15.27
13	15.25
12.98	15.24
12.92	15.22
12.92	15.21
12.91	15.2
12.91	15.18
12.91	15.17
12.87	15.16
12.84	15.15
12.83	15.15
12.83	15.15
12.83	15.14
12.82	15.07
12.8	15.06
12.78	15.06
12.78	15.06
12.75	15.06
12.69	15.05
12.6	15.05
12.54	15.05
12.49	15.05
12.47	15.05
12.46	15.04
12.46	15.04
12.45	15.04
12.44	15.01
12.41	15
12.41	15
12.39	14.99
12.36	14.99
12.29	14.98
12.28	14.98
12.26	14.98
12.24	14.98
12.21	14.97
12.2	14.95
12.18	14.93
12.15	14.92
12.12	14.9
12.12	14.89
12.09	14.87
12.08	14.87
11.98	14.87
11.97	14.86
11.96	14.85
11.95	14.85
11.93	14.83
11.92	14.82
11.89	14.81
11.85	14.81
11.79	14.8
11.78	14.8
11.68	14.79
11.67	14.78
11.4	14.78
	14.74
	14.74
	14.74
	14.74
	14.73
	14.71
	14.71
	14.71
	14.7
	14.65
	14.64
	14.64
	14.62
	14.62
	14.6
	14.59
	14.57
	14.56
	14.53
	14.53
	14.52
	14.52
	14.51
	14.51
	14.51
	14.5
	14.5
	14.49
	14.48
	14.48
	14.48
	14.47
	14.46
	14.46
	14.44
	14.43
	14.42
	14.41
	14.4
	14.39
	14.39
	14.37
	14.37
	14.37
	14.35
	14.35
	14.35
	14.35
	14.35
	14.35
	14.33
	14.33
	14.33
	14.33
	14.33
	14.31
	14.3
	14.29
	14.29
	14.28
	14.28
	14.28
	14.27
	14.26
	14.26
	14.26
	14.25
	14.24
	14.23
	14.22
	14.22
	14.21
	14.2
	14.19
	14.19
	14.19
	14.18
	14.18
	14.18
	14.17
	14.17
	14.17
	14.17
	14.17
	14.16
	14.16
	14.15
	14.15
	14.14
	14.14
	14.13
	14.13
	14.12
	14.11
	14.1
	14.1
	14.09
	14.07
	14.06
	14.06
	14.05
	14.02
	14.01
	14.01
	14
	14
	13.99
	13.98
	13.98
	13.98
	13.97
	13.96
	13.96
	13.96
	13.95
	13.93
	13.92
	13.91
	13.91
	13.91
	13.91
	13.9
	13.9
	13.9
	13.88
	13.88
	13.87
	13.86
	13.86
	13.85
	13.84
	13.83
	13.83
	13.82
	13.82
	13.81
	13.81
	13.81
	13.81
	13.8
	13.8
	13.78
	13.77
	13.77
	13.77
	13.76
	13.76
	13.76
	13.76
	13.75
	13.75
	13.75
	13.74
	13.74
	13.74
	13.74
	13.74
	13.71
	13.71
	13.71
	13.71
	13.71
	13.7
	13.7
	13.7
	13.68
	13.68
	13.68
	13.68
	13.67
	13.66
	13.66
	13.66
	13.65
	13.65
	13.65
	13.64
	13.63
	13.62
	13.62
	13.62
	13.62
	13.61
	13.6
	13.6
	13.6
	13.59
	13.59
	13.58
	13.57
	13.55
	13.55
	13.53
	13.52
	13.52
	13.5
	13.49
	13.48
	13.48
	13.44
	13.44
	13.43
	13.41
	13.4
	13.38
	13.36
	13.33
	13.32
	13.32
	13.31
	13.3
	13.3
	13.26
	13.25
	13.25
	13.24
	13.23
	13.19
	13.19
	13.17
	13.17
	13.15
	13.15
	13.14
	13.14
	13.13
	13.13
	13.12
	13.12
	13.12
	13.11
	13.11
	13.1
	13.09
	13.06
	13.05
	13.03
	13.01
	13.01
	13
	13
	13
	12.99
	12.98
	12.98
	12.98
	12.96
	12.96
	12.94
	12.93
	12.91
	12.9
	12.9
	12.9
	12.89
	12.86
	12.86
	12.85
	12.85
	12.85
	12.83
	12.82
	12.82
	12.82
	12.81
	12.79
	12.79
	12.78
	12.78
	12.77
	12.76
	12.73
	12.72
	12.72
	12.72
	12.72
	12.72
	12.71
	12.71
	12.7
	12.7
	12.68
	12.67
	12.66
	12.64
	12.64
	12.63
	12.62
	12.59
	12.57
	12.55
	12.54
	12.49
	12.44
	12.4
	12.39
	12.38
	12.37
	12.35
	12.32
	12.32
	12.3
	12.21
	12.18
	12.17
	12.07
	12.03
	11.99
	11.98
	11.94
	11.89
	11.88
	11.8
	11.79
	11.66
	11.63
	11.57
	11.55
	11.54
	11.54
	11.52
	11.44
	11.42
	11.4
	11.38
	11.36
	11.32
	11.15
	11.02
	10.87

## Sheet: EGFR
Normal	Pri-Tumor	Rec-Tumor
13.08	14.15	11.34		Ordinary one-way ANOVA
12.07	13.19	11.18		Multiple comparison
12.07	13.03	10.97		Number of families	1
12.06	12.97	10.89		Number of comparisons per family	3
12.06	12.91	10.65		Alpha	0.05
12.04	12.6	9.494
11.98	12.59	9.151		Tukey's multiple comparisons test	Mean Diff.	95.00% CI of diff.	Below threshold?	Summary	Adjusted P Value
11.9	12.54	8.557		Normal vs. Pri-Tumor	1.096	0.8073 to 1.384	Yes	****	<0.0001	A-B
11.86	12.41			Normal vs. Rec-Tumor	1.208	0.3002 to 2.116	Yes	**	0.0053	A-C
11.84	12.39			Pri-Tumor vs. Rec-Tumor	0.1123	-0.7652 to 0.9899	No	ns	0.9513	B-C
11.84	12.17
11.83	12.17
11.83	12.15
11.83	12.13
11.79	12.09
11.78	12.07
11.77	12.06
11.75	12.05
11.74	12.01
11.73	12
11.73	12
11.71	11.93
11.71	11.92
11.71	11.92
11.69	11.91
11.68	11.9
11.68	11.87
11.65	11.86
11.64	11.85
11.6	11.85
11.59	11.85
11.58	11.84
11.58	11.83
11.58	11.83
11.57	11.83
11.57	11.82
11.57	11.81
11.56	11.79
11.54	11.75
11.54	11.74
11.53	11.72
11.53	11.72
11.51	11.71
11.51	11.68
11.51	11.65
11.5	11.65
11.5	11.64
11.49	11.64
11.48	11.63
11.48	11.62
11.47	11.61
11.47	11.61
11.47	11.61
11.45	11.59
11.41	11.59
11.39	11.58
11.38	11.58
11.35	11.58
11.34	11.58
11.32	11.57
11.32	11.56
11.31	11.55
11.28	11.54
11.27	11.54
11.26	11.53
11.25	11.52
11.24	11.52
11.23	11.52
11.2	11.52
11.2	11.52
11.19	11.52
11.16	11.5
11.16	11.5
11.15	11.5
11.15	11.5
11.14	11.49
11.14	11.45
11.11	11.43
11.07	11.42
11.05	11.4
11.04	11.39
10.96	11.37
10.96	11.36
10.9	11.35
10.89	11.35
10.77	11.35
10.69	11.35
10.35	11.35
	11.35
	11.34
	11.33
	11.32
	11.32
	11.31
	11.31
	11.31
	11.3
	11.3
	11.28
	11.28
	11.27
	11.26
	11.26
	11.24
	11.23
	11.22
	11.22
	11.21
	11.21
	11.19
	11.19
	11.18
	11.17
	11.16
	11.14
	11.14
	11.12
	11.11
	11.09
	11.08
	11.04
	11.03
	11.01
	11.01
	11
	11
	10.98
	10.96
	10.96
	10.96
	10.95
	10.95
	10.94
	10.94
	10.93
	10.93
	10.92
	10.91
	10.91
	10.89
	10.89
	10.89
	10.89
	10.89
	10.89
	10.88
	10.87
	10.87
	10.87
	10.87
	10.86
	10.85
	10.82
	10.81
	10.81
	10.8
	10.79
	10.77
	10.77
	10.77
	10.77
	10.76
	10.76
	10.76
	10.75
	10.74
	10.74
	10.74
	10.73
	10.72
	10.72
	10.7
	10.7
	10.7
	10.69
	10.69
	10.69
	10.68
	10.68
	10.67
	10.67
	10.67
	10.67
	10.64
	10.64
	10.59
	10.58
	10.58
	10.57
	10.56
	10.56
	10.54
	10.54
	10.54
	10.52
	10.51
	10.51
	10.5
	10.5
	10.5
	10.48
	10.48
	10.48
	10.47
	10.46
	10.46
	10.45
	10.45
	10.45
	10.44
	10.43
	10.43
	10.42
	10.42
	10.42
	10.41
	10.41
	10.41
	10.4
	10.4
	10.38
	10.38
	10.37
	10.36
	10.35
	10.35
	10.35
	10.34
	10.33
	10.33
	10.33
	10.33
	10.33
	10.32
	10.31
	10.31
	10.31
	10.31
	10.31
	10.3
	10.29
	10.28
	10.28
	10.28
	10.27
	10.26
	10.26
	10.25
	10.25
	10.23
	10.23
	10.23
	10.22
	10.22
	10.21
	10.2
	10.18
	10.18
	10.18
	10.18
	10.17
	10.17
	10.17
	10.17
	10.15
	10.14
	10.14
	10.13
	10.11
	10.1
	10.08
	10.07
	10.06
	10.06
	10.06
	10.04
	10.01
	10
	10
	10
	9.998
	9.995
	9.99
	9.987
	9.98
	9.971
	9.954
	9.953
	9.937
	9.934
	9.925
	9.907
	9.896
	9.88
	9.878
	9.854
	9.852
	9.85
	9.842
	9.842
	9.827
	9.822
	9.819
	9.809
	9.797
	9.787
	9.786
	9.769
	9.769
	9.764
	9.758
	9.755
	9.747
	9.732
	9.705
	9.66
	9.642
	9.615
	9.613
	9.61
	9.605
	9.598
	9.596
	9.588
	9.586
	9.577
	9.574
	9.571
	9.558
	9.506
	9.505
	9.502
	9.483
	9.47
	9.465
	9.464
	9.463
	9.456
	9.451
	9.448
	9.438
	9.431
	9.419
	9.408
	9.384
	9.372
	9.371
	9.362
	9.361
	9.361
	9.359
	9.358
	9.354
	9.324
	9.312
	9.31
	9.298
	9.288
	9.245
	9.216
	9.215
	9.174
	9.157
	9.14
	9.138
	9.113
	9.11
	9.082
	9.068
	9.048
	9.041
	9.039
	9.003
	8.974
	8.962
	8.955
	8.932
	8.927
	8.908
	8.905
	8.881
	8.832
	8.83
	8.824
	8.803
	8.79
	8.758
	8.755
	8.748
	8.747
	8.741
	8.682
	8.612
	8.524
	8.462
	8.408
	8.398
	8.347
	8.276
	8.237
	8.159
	8.101
	8.092
	8.044
	8.043
	7.987
	7.986
	7.955
	7.905
	7.783
	7.67
	7.665
	7.207
	7.037
	6.969
	6.471
	6.41
	6.385

## Sheet: ANXA2
Normal	Pri-Tumor	Rec-Tumor
16.17	16.71	15.81		Ordinary one-way ANOVA
14.29	16.67	15.43		Multiple comparison
13.94	16.61	15.14		Number of families	1
13.81	16.49	14.51		Number of comparisons per family	3
13.66	16.31	14.11		Alpha	0.05
13.51	16.16	14.09
13.44	16.12	13.55		Tukey's multiple comparisons test	Mean Diff.	95.00% CI of diff.	Below threshold?	Summary	Adjusted P Value
13.32	16.1	13.54		Normal vs. Pri-Tumor	-1.996	-2.197 to -1.795	Yes	****	<0.0001	A-B
13.29	16.09			Normal vs. Rec-Tumor	-1.886	-2.518 to -1.253	Yes	****	<0.0001	A-C
13.24	16.08			Pri-Tumor vs. Rec-Tumor	0.1105	-0.5008 to 0.7219	No	ns	0.9053	B-C
13.17	16.07
13.16	16.06
13.15	16.02
13.11	15.93
13.1	15.9
13.1	15.88
13.05	15.83
13.03	15.81
13.03	15.77
13.03	15.74
13.01	15.74
12.99	15.73
12.96	15.72
12.95	15.72
12.95	15.7
12.87	15.69
12.85	15.69
12.83	15.69
12.79	15.66
12.76	15.66
12.74	15.65
12.73	15.65
12.7	15.64
12.7	15.62
12.68	15.61
12.65	15.6
12.64	15.6
12.64	15.59
12.63	15.58
12.62	15.58
12.62	15.58
12.59	15.56
12.59	15.56
12.57	15.55
12.56	15.53
12.55	15.52
12.47	15.52
12.47	15.51
12.47	15.51
12.46	15.51
12.45	15.46
12.45	15.46
12.43	15.45
12.42	15.45
12.41	15.44
12.39	15.44
12.34	15.43
12.33	15.42
12.33	15.41
12.28	15.41
12.28	15.4
12.27	15.4
12.26	15.4
12.24	15.4
12.24	15.36
12.23	15.36
12.23	15.36
12.22	15.32
12.22	15.3
12.2	15.3
12.2	15.3
12.17	15.29
12.17	15.29
12.16	15.28
12.15	15.28
12.14	15.28
12.14	15.28
12.13	15.27
12.08	15.27
12.07	15.26
12.05	15.25
11.94	15.25
11.93	15.25
11.81	15.24
11.61	15.24
11.6	15.23
11.48	15.23
11.34	15.22
	15.22
	15.22
	15.22
	15.21
	15.2
	15.2
	15.2
	15.19
	15.19
	15.19
	15.18
	15.18
	15.18
	15.17
	15.17
	15.17
	15.16
	15.16
	15.15
	15.15
	15.15
	15.12
	15.12
	15.11
	15.11
	15.11
	15.11
	15.1
	15.08
	15.08
	15.08
	15.08
	15.08
	15.06
	15.05
	15.05
	15.04
	15.04
	15.03
	15.03
	15.03
	15.03
	15.03
	15.02
	15.02
	15.02
	15.01
	15
	15
	15
	15
	14.99
	14.99
	14.98
	14.97
	14.97
	14.96
	14.95
	14.95
	14.95
	14.94
	14.94
	14.94
	14.93
	14.92
	14.92
	14.92
	14.89
	14.89
	14.89
	14.89
	14.89
	14.88
	14.88
	14.86
	14.85
	14.85
	14.85
	14.84
	14.84
	14.84
	14.84
	14.83
	14.83
	14.83
	14.83
	14.82
	14.82
	14.82
	14.81
	14.81
	14.8
	14.8
	14.8
	14.8
	14.79
	14.78
	14.78
	14.77
	14.77
	14.76
	14.76
	14.75
	14.75
	14.74
	14.74
	14.74
	14.73
	14.72
	14.72
	14.72
	14.71
	14.7
	14.69
	14.69
	14.69
	14.69
	14.69
	14.68
	14.68
	14.68
	14.68
	14.68
	14.68
	14.68
	14.67
	14.66
	14.65
	14.65
	14.65
	14.64
	14.63
	14.62
	14.62
	14.61
	14.61
	14.61
	14.61
	14.61
	14.6
	14.6
	14.59
	14.59
	14.58
	14.58
	14.58
	14.58
	14.57
	14.57
	14.56
	14.55
	14.55
	14.55
	14.55
	14.54
	14.54
	14.52
	14.5
	14.5
	14.5
	14.49
	14.48
	14.47
	14.46
	14.46
	14.46
	14.46
	14.44
	14.42
	14.42
	14.42
	14.41
	14.4
	14.38
	14.35
	14.35
	14.35
	14.35
	14.35
	14.35
	14.35
	14.34
	14.34
	14.33
	14.32
	14.32
	14.32
	14.31
	14.31
	14.3
	14.3
	14.29
	14.29
	14.29
	14.29
	14.29
	14.28
	14.28
	14.28
	14.27
	14.27
	14.26
	14.26
	14.26
	14.25
	14.25
	14.25
	14.25
	14.24
	14.24
	14.24
	14.23
	14.23
	14.21
	14.21
	14.21
	14.2
	14.19
	14.19
	14.17
	14.17
	14.16
	14.16
	14.15
	14.15
	14.15
	14.14
	14.13
	14.12
	14.11
	14.11
	14.11
	14.1
	14.09
	14.08
	14.07
	14.07
	14.06
	14.05
	14.05
	14.05
	14.04
	14.04
	14.03
	14.03
	14.02
	14.02
	14
	13.99
	13.98
	13.97
	13.96
	13.95
	13.94
	13.94
	13.93
	13.93
	13.93
	13.92
	13.91
	13.89
	13.89
	13.89
	13.88
	13.86
	13.86
	13.85
	13.85
	13.85
	13.84
	13.84
	13.84
	13.82
	13.8
	13.79
	13.78
	13.78
	13.78
	13.78
	13.77
	13.76
	13.75
	13.74
	13.73
	13.72
	13.71
	13.7
	13.7
	13.69
	13.66
	13.66
	13.65
	13.64
	13.63
	13.59
	13.59
	13.56
	13.56
	13.55
	13.55
	13.53
	13.53
	13.52
	13.52
	13.5
	13.49
	13.49
	13.47
	13.46
	13.46
	13.4
	13.39
	13.39
	13.37
	13.37
	13.35
	13.19
	13.15
	13.04
	13.02
	12.99
	12.95
	12.94
	12.88
	12.86
	12.71
	12.68
	12.59
	12.49
	12.33
