# Supplementary material for: HPV-YAP1 oncogenic alliance drives malignant transformation of fallopian tube epithelial cells
Source: EMBO Rep. 2024 Sep 13;25(10):26. doi: 10.1038/s44319-024-00233-3 (PMC11467260; doi:10.1038/s44319-024-00233-3)
Supplement: Supplementary file 11 — EV Figures Source Data [file 44319_2024_233_MOESM11_ESM.zip › Figure EV3 source data - zip/Fig EV3B.xlsx]

## Sheet: STAT3
CTRL	YAPS127A
0.999406	0.727728
0.99015	0.715186
1.01044	0.724505
Table Analyzed	STAT3
Column B	YAPS127A
vs.	vs.
Column A	CTRL
Unpaired t test
P value	<0.0001
P value summary	****
Significantly different (P < 0.05)?	Yes
One- or two-tailed P value?	Two-tailed
t, df	t=39.83, df=4

## Sheet: STAT4
CTRL	YAPS127A
0.85478	0.0967618
1.12277	0.162863
1.02245	0.0840378
Table Analyzed	STAT4
Column B	YAPS127A
vs.	vs.
Column A	CTRL
Unpaired t test
P value	0.0004
P value summary	***
Significantly different (P < 0.05)?	Yes
One- or two-tailed P value?	Two-tailed
t, df	t=10.81, df=4

## Sheet: STAT5
CTRL	YAPS127A
1.01222	0.755368
1.00514	0.759403
0.982634	0.764978
0.997577	1.01536
0.980202	0.976681
1.02222	0.994398
Table Analyzed	STAT5
Column B	YAPS127A
vs.	vs.
Column A	CTRL
Unpaired t test
P value	0.0448
P value summary	*
Significantly different (P < 0.05)?	Yes
One- or two-tailed P value?	Two-tailed
t, df	t=2.292, df=10

## Sheet: STAT6
CTRL	YAPS127A
1.02446	0.713213
0.958732	0.688643
1.0168	0.703981
Table Analyzed	STAT6
Column B	YAPS127A
vs.	vs.
Column A	CTRL
Unpaired t test
P value	0.0002
P value summary	***
Significantly different (P < 0.05)?	Yes
One- or two-tailed P value?	Two-tailed
t, df	t=13.58, df=4

## Sheet: IRF9
CTRL	YAPS127A
1.0233	0.765534
0.927282	0.739603
1.04941	0.729869
Table Analyzed	IRF9
Column B	YAPS127A
vs.	vs.
Column A	CTRL
Unpaired t test
P value	0.0027
P value summary	**
Significantly different (P < 0.05)?	Yes
One- or two-tailed P value?	Two-tailed
t, df	t=6.601, df=4
