# Supplementary material for: HPV-YAP1 oncogenic alliance drives malignant transformation of fallopian tube epithelial cells
Source: EMBO Rep. 2024 Sep 13;25(10):26. doi: 10.1038/s44319-024-00233-3 (PMC11467260; doi:10.1038/s44319-024-00233-3)
Supplement: Supplementary file 11 — EV Figures Source Data [file 44319_2024_233_MOESM11_ESM.zip › Figure EV4 source data - zip/Figure EV4 source data.xlsx]

## Sheet: DHX58
Norm-OV	Pri-Tumor	Rec-Tumor
10.66	11.64	10.38		Ordinary one-way ANOVA
10.6	11.3	9.692		Multiple comparison
10.59	11.2	9.407		Number of families	1
10.53	11.13	9.399		Number of comparisons per family	3
10.53	10.93	8.884		Alpha	0.05
10.51	10.91	8.642
10.49	10.9	8.582		Tukey's multiple comparisons test	Mean Diff.	95.00% CI of diff.	Below threshold?	Summary	Adjusted P Value
10.4	10.89	7.753		Norm-OV vs. Pri-Tumor	0.8998	0.6482 to 1.151	Yes	****	<0.0001	A-B
10.38	10.73			Norm-OV vs. Rec-Tumor	0.7971	0.004956 to 1.589	Yes	*	0.0482	A-C
10.37	10.7			Pri-Tumor vs. Rec-Tumor	-0.1026	-0.8683 to 0.6630	No	ns	0.9467	B-C
10.37	10.64
10.35	10.63
10.35	10.62
10.34	10.61
10.34	10.59
10.34	10.51
10.34	10.48
10.32	10.47
10.31	10.45
10.27	10.45
10.27	10.4
10.25	10.39
10.25	10.38
10.21	10.37
10.2	10.36
10.2	10.33
10.19	10.31
10.18	10.3
10.16	10.27
10.16	10.25
10.14	10.25
10.14	10.24
10.11	10.23
10.1	10.21
10.09	10.19
10.05	10.19
10.03	10.14
10.02	10.14
10.01	10.14
9.991	10.14
9.989	10.13
9.955	10.13
9.922	10.12
9.918	10.12
9.892	10.11
9.876	10.1
9.864	10.1
9.838	10.09
9.831	10.06
9.82	10.05
9.812	10.04
9.812	10.04
9.793	10.02
9.791	10.02
9.759	10.02
9.759	9.981
9.756	9.973
9.748	9.971
9.715	9.951
9.693	9.944
9.691	9.927
9.68	9.921
9.679	9.918
9.655	9.895
9.611	9.895
9.602	9.894
9.596	9.89
9.595	9.882
9.59	9.872
9.589	9.854
9.579	9.838
9.55	9.832
9.55	9.832
9.531	9.83
9.502	9.823
9.481	9.81
9.469	9.805
9.443	9.797
9.418	9.784
9.376	9.78
9.247	9.771
9.21	9.758
9.133	9.758
9.106	9.758
8.772	9.745
8.767	9.741
8.637	9.738
8.533	9.731
	9.729
	9.717
	9.716
	9.71
	9.708
	9.707
	9.693
	9.682
	9.663
	9.661
	9.66
	9.658
	9.654
	9.653
	9.632
	9.627
	9.624
	9.624
	9.618
	9.601
	9.601
	9.582
	9.577
	9.575
	9.575
	9.574
	9.566
	9.565
	9.563
	9.557
	9.554
	9.534
	9.53
	9.524
	9.519
	9.519
	9.518
	9.516
	9.511
	9.509
	9.503
	9.496
	9.492
	9.484
	9.484
	9.483
	9.48
	9.478
	9.472
	9.468
	9.457
	9.455
	9.452
	9.442
	9.436
	9.434
	9.433
	9.429
	9.427
	9.42
	9.419
	9.419
	9.418
	9.415
	9.415
	9.41
	9.404
	9.402
	9.401
	9.387
	9.385
	9.376
	9.373
	9.366
	9.365
	9.359
	9.354
	9.354
	9.352
	9.341
	9.33
	9.325
	9.325
	9.323
	9.317
	9.315
	9.305
	9.3
	9.295
	9.293
	9.287
	9.272
	9.267
	9.263
	9.263
	9.26
	9.26
	9.259
	9.258
	9.252
	9.251
	9.245
	9.245
	9.231
	9.228
	9.227
	9.223
	9.215
	9.206
	9.203
	9.188
	9.177
	9.174
	9.172
	9.17
	9.169
	9.166
	9.164
	9.142
	9.142
	9.137
	9.126
	9.109
	9.104
	9.099
	9.088
	9.087
	9.081
	9.074
	9.074
	9.072
	9.065
	9.049
	9.047
	9.045
	9.044
	9.039
	9.038
	9.034
	9.014
	9.014
	9.012
	9.011
	9.008
	8.998
	8.982
	8.981
	8.98
	8.98
	8.973
	8.963
	8.958
	8.94
	8.919
	8.919
	8.918
	8.916
	8.916
	8.908
	8.901
	8.896
	8.845
	8.84
	8.838
	8.833
	8.831
	8.827
	8.824
	8.821
	8.813
	8.813
	8.812
	8.81
	8.81
	8.793
	8.787
	8.781
	8.777
	8.774
	8.774
	8.763
	8.751
	8.744
	8.742
	8.736
	8.733
	8.732
	8.731
	8.707
	8.698
	8.69
	8.689
	8.688
	8.686
	8.679
	8.675
	8.654
	8.641
	8.639
	8.635
	8.634
	8.62
	8.592
	8.59
	8.587
	8.587
	8.574
	8.573
	8.571
	8.558
	8.545
	8.542
	8.51
	8.506
	8.501
	8.493
	8.478
	8.478
	8.475
	8.461
	8.447
	8.436
	8.426
	8.422
	8.42
	8.418
	8.411
	8.408
	8.406
	8.405
	8.404
	8.401
	8.392
	8.376
	8.373
	8.366
	8.349
	8.348
	8.34
	8.303
	8.301
	8.284
	8.256
	8.25
	8.245
	8.223
	8.205
	8.204
	8.201
	8.195
	8.194
	8.192
	8.191
	8.178
	8.173
	8.166
	8.16
	8.145
	8.14
	8.13
	8.104
	8.075
	8.018
	7.996
	7.979
	7.973
	7.969
	7.952
	7.94
	7.9
	7.897
	7.897
	7.896
	7.883
	7.871
	7.825
	7.821
	7.818
	7.812
	7.811
	7.807
	7.797
	7.776
	7.733
	7.733
	7.718
	7.704
	7.695
	7.693
	7.689
	7.672
	7.65
	7.635
	7.616
	7.603
	7.57
	7.567
	7.56
	7.548
	7.523
	7.474
	7.462
	7.44
	7.383
	7.354
	7.352
	7.318
	7.285
	7.204
	7.179
	7.141
	7.132
	7.001
	6.986
	6.961
	6.802
	6.783
	6.775
	6.772
	6.766
	6.712
	6.686
	6.639
	6.522
	6.161
	6.102
	5.962
	5.914
	5.524
	5.486

## Sheet: IRF3
Norm-OV	Pri-Tumor	Rec-Tumor
12.54	13.42	12.51
12.39	12.69	12.19		Ordinary one-way ANOVA
12.37	12.64	12.14		Multiple comparison
12.36	12.56	11.54		Number of families	1
12.21	12.56	11.47		Number of comparisons per family	3
12.14	12.55	11.43		Alpha	0.05
12.13	12.55	11.32
12.12	12.52	9.972		Tukey's multiple comparisons test	Mean Diff.	95.00% CI of diff.	Below threshold?	Summary	Adjusted P Value
12.11	12.5			Norm-OV vs. Pri-Tumor	0.5112	0.3477 to 0.6747	Yes	****	<0.0001	A-B
12.1	12.44			Norm-OV vs. Rec-Tumor	0.06645	-0.4489 to 0.5818	No	ns	0.9506	A-C
12.09	12.44			Pri-Tumor vs. Rec-Tumor	-0.4447	-0.9428 to 0.05330	No	ns	0.091	B-C
12.02	12.4
11.96	12.36
11.96	12.35
11.93	12.34
11.92	12.28
11.91	12.28
11.9	12.28
11.89	12.25
11.89	12.24
11.86	12.19
11.86	12.18
11.85	12.17
11.85	12.15
11.85	12.15
11.84	12.14
11.84	12.14
11.84	12.09
11.82	12.08
11.8	12.07
11.8	12.07
11.79	12.05
11.78	12.04
11.78	12.03
11.75	12
11.75	12
11.73	12
11.72	11.98
11.72	11.98
11.71	11.96
11.7	11.95
11.68	11.95
11.68	11.95
11.67	11.93
11.66	11.93
11.66	11.93
11.64	11.92
11.63	11.92
11.62	11.92
11.58	11.91
11.58	11.91
11.56	11.86
11.54	11.86
11.53	11.85
11.51	11.85
11.5	11.85
11.5	11.84
11.49	11.83
11.48	11.82
11.47	11.82
11.46	11.81
11.46	11.81
11.46	11.79
11.45	11.79
11.42	11.79
11.42	11.78
11.4	11.78
11.39	11.75
11.39	11.75
11.37	11.74
11.37	11.73
11.32	11.73
11.29	11.72
11.25	11.71
11.24	11.69
11.23	11.68
11.22	11.66
11.2	11.65
11.19	11.65
11.17	11.65
11.16	11.65
11.12	11.65
11.1	11.64
11.05	11.64
10.99	11.6
10.97	11.6
10.79	11.6
10.7	11.59
	11.59
	11.58
	11.58
	11.57
	11.56
	11.56
	11.56
	11.56
	11.55
	11.55
	11.55
	11.54
	11.54
	11.53
	11.53
	11.53
	11.53
	11.52
	11.51
	11.5
	11.5
	11.5
	11.49
	11.49
	11.48
	11.46
	11.46
	11.46
	11.45
	11.45
	11.45
	11.45
	11.44
	11.44
	11.44
	11.44
	11.43
	11.43
	11.43
	11.42
	11.42
	11.4
	11.4
	11.4
	11.38
	11.38
	11.37
	11.37
	11.37
	11.37
	11.37
	11.36
	11.36
	11.36
	11.35
	11.35
	11.35
	11.34
	11.34
	11.34
	11.34
	11.34
	11.34
	11.34
	11.34
	11.33
	11.32
	11.31
	11.31
	11.3
	11.3
	11.3
	11.3
	11.3
	11.3
	11.29
	11.29
	11.29
	11.28
	11.27
	11.27
	11.27
	11.27
	11.27
	11.26
	11.26
	11.26
	11.25
	11.25
	11.24
	11.23
	11.23
	11.23
	11.23
	11.22
	11.22
	11.22
	11.21
	11.21
	11.21
	11.21
	11.2
	11.2
	11.19
	11.19
	11.19
	11.18
	11.18
	11.18
	11.18
	11.18
	11.18
	11.18
	11.17
	11.15
	11.15
	11.15
	11.14
	11.13
	11.13
	11.13
	11.13
	11.13
	11.12
	11.12
	11.11
	11.1
	11.09
	11.09
	11.09
	11.09
	11.08
	11.08
	11.08
	11.08
	11.08
	11.08
	11.07
	11.07
	11.07
	11.07
	11.07
	11.06
	11.05
	11.05
	11.05
	11.05
	11.04
	11.04
	11.04
	11.03
	11.03
	11.03
	11.03
	11.03
	11.03
	11.03
	11.02
	11.01
	11.01
	11.01
	11.01
	10.98
	10.98
	10.98
	10.98
	10.97
	10.97
	10.97
	10.96
	10.95
	10.94
	10.94
	10.94
	10.94
	10.94
	10.93
	10.93
	10.93
	10.93
	10.92
	10.91
	10.91
	10.91
	10.9
	10.9
	10.89
	10.89
	10.88
	10.88
	10.88
	10.88
	10.87
	10.86
	10.86
	10.86
	10.85
	10.84
	10.84
	10.83
	10.83
	10.83
	10.83
	10.83
	10.82
	10.82
	10.81
	10.81
	10.81
	10.8
	10.79
	10.79
	10.78
	10.77
	10.77
	10.77
	10.77
	10.76
	10.76
	10.76
	10.76
	10.74
	10.74
	10.73
	10.73
	10.73
	10.73
	10.72
	10.71
	10.7
	10.7
	10.69
	10.69
	10.67
	10.67
	10.67
	10.67
	10.67
	10.66
	10.65
	10.63
	10.62
	10.62
	10.62
	10.61
	10.61
	10.6
	10.6
	10.59
	10.59
	10.59
	10.58
	10.58
	10.57
	10.57
	10.57
	10.56
	10.56
	10.55
	10.55
	10.53
	10.52
	10.52
	10.51
	10.51
	10.5
	10.5
	10.49
	10.49
	10.48
	10.48
	10.48
	10.48
	10.47
	10.47
	10.47
	10.47
	10.46
	10.46
	10.46
	10.45
	10.43
	10.42
	10.42
	10.42
	10.41
	10.4
	10.4
	10.4
	10.39
	10.39
	10.37
	10.37
	10.37
	10.36
	10.35
	10.33
	10.33
	10.33
	10.33
	10.32
	10.31
	10.31
	10.31
	10.3
	10.28
	10.28
	10.27
	10.27
	10.26
	10.25
	10.22
	10.21
	10.19
	10.16
	10.09
	10.08
	10.04
	10.04
	10.01
	10
	9.978
	9.902
	9.896
	9.863
	9.803
	9.644
	9.61
	9.605
	9.246
	9.803
	9.644
	9.61
	9.605
	9.246

## Sheet: STAT5A
Norm-OV	Pri-Tumor	Rec-Tumor
11.95	12.58	11.46		Ordinary one-way ANOVA
11.76	11.98	11.3		Multiple comparison
11.75	11.93	11.09		Number of families	1
11.69	11.81	10.65		Number of comparisons per family	3
11.66	11.76	10.18		Alpha	0.05
11.64	11.74	10.06
11.63	11.72	9.875		Tukey's multiple comparisons test	Mean Diff.	95.00% CI of diff.	Below threshold?	Summary	Adjusted P Value
11.6	11.71	9.694		Norm-OV vs. Pri-Tumor	1.009	0.7872 to 1.231	Yes	****	<0.0001	A-B
11.6	11.69			Norm-OV vs. Rec-Tumor	0.6047	-0.09377 to 1.303	No	ns	0.1049	A-C
11.59	11.69			Pri-Tumor vs. Rec-Tumor	-0.4044	-1.079 to 0.2707	No	ns	0.3375	B-C
11.58	11.68
11.55	11.68
11.53	11.67
11.52	11.65
11.5	11.62
11.49	11.6
11.48	11.59
11.47	11.59
11.44	11.58
11.44	11.55
11.42	11.55
11.42	11.49
11.38	11.48
11.35	11.47
11.32	11.46
11.3	11.45
11.27	11.45
11.27	11.44
11.26	11.42
11.26	11.42
11.25	11.42
11.25	11.41
11.25	11.41
11.25	11.4
11.23	11.39
11.22	11.38
11.22	11.36
11.19	11.35
11.19	11.31
11.18	11.28
11.18	11.23
11.17	11.22
11.17	11.22
11.16	11.19
11.15	11.19
11.15	11.17
11.15	11.17
11.14	11.17
11.11	11.16
11.1	11.16
11.08	11.12
11.07	11.12
11.06	11.1
11.05	11.1
11.05	11.1
11.05	11.09
11.04	11.08
11.04	11.05
11.02	11.05
11.02	11.04
10.98	11.04
10.98	11.03
10.94	11.03
10.94	11.02
10.92	11.01
10.9	10.99
10.89	10.97
10.87	10.97
10.87	10.95
10.86	10.95
10.85	10.94
10.83	10.93
10.81	10.93
10.81	10.93
10.8	10.93
10.8	10.92
10.78	10.92
10.74	10.9
10.72	10.9
10.7	10.88
10.67	10.86
10.63	10.84
10.63	10.82
10.61	10.82
10.54	10.81
10.44	10.8
10.41	10.8
10.38	10.79
	10.78
	10.78
	10.78
	10.78
	10.78
	10.77
	10.76
	10.75
	10.75
	10.73
	10.71
	10.7
	10.7
	10.7
	10.69
	10.68
	10.68
	10.67
	10.67
	10.66
	10.66
	10.65
	10.65
	10.65
	10.64
	10.64
	10.64
	10.64
	10.62
	10.62
	10.61
	10.61
	10.6
	10.6
	10.6
	10.59
	10.59
	10.57
	10.56
	10.56
	10.55
	10.55
	10.54
	10.54
	10.54
	10.54
	10.53
	10.53
	10.53
	10.53
	10.53
	10.53
	10.53
	10.53
	10.51
	10.51
	10.51
	10.5
	10.49
	10.49
	10.49
	10.48
	10.48
	10.47
	10.47
	10.47
	10.46
	10.45
	10.44
	10.44
	10.43
	10.43
	10.42
	10.42
	10.4
	10.4
	10.39
	10.38
	10.38
	10.37
	10.37
	10.37
	10.37
	10.37
	10.36
	10.35
	10.35
	10.35
	10.34
	10.33
	10.33
	10.33
	10.33
	10.32
	10.32
	10.32
	10.31
	10.31
	10.31
	10.3
	10.3
	10.3
	10.29
	10.28
	10.28
	10.27
	10.26
	10.26
	10.26
	10.25
	10.25
	10.25
	10.25
	10.24
	10.24
	10.24
	10.24
	10.23
	10.23
	10.23
	10.22
	10.22
	10.22
	10.21
	10.21
	10.2
	10.2
	10.2
	10.19
	10.18
	10.17
	10.16
	10.16
	10.16
	10.15
	10.15
	10.13
	10.13
	10.13
	10.12
	10.12
	10.11
	10.1
	10.1
	10.09
	10.08
	10.08
	10.08
	10.07
	10.07
	10.07
	10.06
	10.06
	10.06
	10.05
	10.05
	10.04
	10.04
	10.04
	10.03
	10.03
	10.03
	10.02
	10.01
	10
	9.997
	9.977
	9.974
	9.972
	9.969
	9.96
	9.958
	9.953
	9.951
	9.924
	9.909
	9.908
	9.902
	9.9
	9.898
	9.896
	9.896
	9.879
	9.878
	9.87
	9.865
	9.864
	9.86
	9.859
	9.851
	9.842
	9.841
	9.84
	9.836
	9.833
	9.833
	9.832
	9.828
	9.821
	9.819
	9.815
	9.815
	9.81
	9.804
	9.792
	9.789
	9.787
	9.779
	9.779
	9.779
	9.777
	9.776
	9.764
	9.762
	9.759
	9.757
	9.751
	9.738
	9.728
	9.712
	9.71
	9.694
	9.685
	9.643
	9.624
	9.622
	9.617
	9.613
	9.607
	9.586
	9.585
	9.565
	9.558
	9.552
	9.549
	9.538
	9.534
	9.53
	9.512
	9.473
	9.466
	9.45
	9.448
	9.444
	9.443
	9.422
	9.409
	9.406
	9.403
	9.396
	9.368
	9.349
	9.335
	9.328
	9.318
	9.312
	9.309
	9.288
	9.285
	9.28
	9.274
	9.264
	9.26
	9.259
	9.259
	9.251
	9.249
	9.228
	9.202
	9.198
	9.177
	9.16
	9.139
	9.138
	9.136
	9.102
	9.092
	9.088
	9.08
	9.073
	9.015
	9.012
	8.991
	8.986
	8.976
	8.974
	8.959
	8.929
	8.917
	8.901
	8.897
	8.861
	8.845
	8.845
	8.844
	8.833
	8.802
	8.799
	8.798
	8.781
	8.772
	8.766
	8.755
	8.754
	8.702
	8.677
	8.67
	8.6
	8.591
	8.582
	8.534
	8.51
	8.463
	8.435
	8.394
	8.369
	8.354
	8.326
	8.3
	8.239
	8.235
	8.176
	8.152
	8.105
	8.084
	7.797
	7.556
	7.543
	7.518
	7.186

## Sheet: STAT5B
Norm-OV	Pri-Tumor	Rec-Tumor
13.52	12.21	11.57		Ordinary one-way ANOVA
13.52	12.01	11.26		Multiple comparison
13.44	12.01	11		Number of families	1
13.42	12	10.85		Number of comparisons per family	3
13.4	11.85	10.81		Alpha	0.05
13.37	11.76	10.34
13.34	11.73	10.01		Tukey's multiple comparisons test	Mean Diff.	95.00% CI of diff.	Below threshold?	Summary	Adjusted P Value
13.33	11.71	9.954		Norm-OV vs. Pri-Tumor	2.596	2.437 to 2.755	Yes	****	<0.0001	A-B
13.32	11.65			Norm-OV vs. Rec-Tumor	2.266	1.767 to 2.766	Yes	****	<0.0001	A-C
13.31	11.57			Pri-Tumor vs. Rec-Tumor	-0.3295	-0.8123 to 0.1534	No	ns	0.2449	B-C
13.3	11.56
13.28	11.53
13.28	11.48
13.26	11.46
13.24	11.44
13.23	11.42
13.23	11.42
13.22	11.42
13.22	11.4
13.21	11.4
13.19	11.39
13.17	11.38
13.15	11.38
13.15	11.37
13.13	11.37
13.13	11.33
13.13	11.32
13.12	11.3
13.09	11.3
13.08	11.26
13.07	11.26
13.07	11.24
13.06	11.23
13.06	11.23
13.06	11.23
13.05	11.22
13.05	11.21
13.04	11.21
13.04	11.2
13.03	11.2
13.03	11.19
13.02	11.19
13.01	11.19
13.01	11.18
13	11.18
13	11.18
12.98	11.14
12.97	11.14
12.97	11.14
12.96	11.14
12.95	11.12
12.91	11.11
12.9	11.11
12.89	11.1
12.89	11.09
12.88	11.09
12.88	11.08
12.87	11.07
12.86	11.07
12.86	11.06
12.85	11.05
12.85	11.04
12.84	11.03
12.83	11.03
12.83	11.02
12.82	11.02
12.82	11
12.81	10.99
12.79	10.99
12.78	10.98
12.78	10.98
12.77	10.98
12.76	10.98
12.75	10.97
12.74	10.97
12.74	10.97
12.73	10.96
12.73	10.95
12.73	10.94
12.73	10.94
12.7	10.93
12.69	10.92
12.68	10.92
12.66	10.91
12.61	10.91
12.56	10.9
12.55	10.9
11.9	10.9
	10.88
	10.88
	10.88
	10.87
	10.87
	10.86
	10.86
	10.85
	10.85
	10.85
	10.84
	10.84
	10.84
	10.83
	10.82
	10.82
	10.82
	10.82
	10.81
	10.8
	10.79
	10.79
	10.79
	10.77
	10.76
	10.75
	10.75
	10.75
	10.75
	10.74
	10.74
	10.74
	10.74
	10.74
	10.74
	10.73
	10.72
	10.72
	10.72
	10.72
	10.7
	10.69
	10.69
	10.69
	10.68
	10.68
	10.67
	10.67
	10.66
	10.66
	10.66
	10.65
	10.65
	10.64
	10.64
	10.64
	10.64
	10.63
	10.63
	10.63
	10.63
	10.62
	10.62
	10.61
	10.61
	10.6
	10.6
	10.6
	10.6
	10.6
	10.59
	10.59
	10.58
	10.58
	10.58
	10.58
	10.57
	10.57
	10.57
	10.57
	10.57
	10.56
	10.56
	10.56
	10.56
	10.55
	10.55
	10.55
	10.54
	10.54
	10.54
	10.54
	10.54
	10.53
	10.52
	10.52
	10.52
	10.52
	10.51
	10.51
	10.5
	10.5
	10.5
	10.49
	10.49
	10.49
	10.49
	10.48
	10.48
	10.48
	10.47
	10.47
	10.47
	10.47
	10.47
	10.45
	10.45
	10.44
	10.43
	10.42
	10.42
	10.42
	10.42
	10.42
	10.42
	10.42
	10.42
	10.41
	10.41
	10.41
	10.41
	10.4
	10.39
	10.38
	10.37
	10.37
	10.37
	10.36
	10.36
	10.36
	10.36
	10.35
	10.35
	10.34
	10.34
	10.33
	10.31
	10.31
	10.3
	10.3
	10.3
	10.3
	10.29
	10.29
	10.29
	10.28
	10.27
	10.26
	10.25
	10.25
	10.25
	10.25
	10.25
	10.24
	10.24
	10.24
	10.23
	10.23
	10.22
	10.22
	10.2
	10.2
	10.2
	10.19
	10.18
	10.18
	10.17
	10.17
	10.17
	10.17
	10.16
	10.16
	10.15
	10.14
	10.14
	10.14
	10.14
	10.14
	10.13
	10.12
	10.11
	10.1
	10.1
	10.1
	10.1
	10.09
	10.09
	10.08
	10.08
	10.08
	10.08
	10.08
	10.06
	10.06
	10.06
	10.05
	10.05
	10.05
	10.04
	10.04
	10.04
	10.03
	10.03
	10.03
	10.03
	10.03
	10.03
	10.01
	10
	10
	9.998
	9.991
	9.99
	9.988
	9.976
	9.975
	9.965
	9.965
	9.961
	9.954
	9.953
	9.952
	9.948
	9.943
	9.941
	9.939
	9.936
	9.922
	9.917
	9.912
	9.91
	9.907
	9.9
	9.894
	9.875
	9.873
	9.87
	9.868
	9.865
	9.853
	9.852
	9.841
	9.838
	9.83
	9.829
	9.821
	9.818
	9.81
	9.809
	9.806
	9.803
	9.801
	9.797
	9.794
	9.788
	9.786
	9.783
	9.777
	9.774
	9.773
	9.759
	9.74
	9.725
	9.721
	9.709
	9.7
	9.698
	9.689
	9.677
	9.665
	9.664
	9.654
	9.653
	9.65
	9.622
	9.612
	9.602
	9.602
	9.593
	9.591
	9.587
	9.577
	9.573
	9.569
	9.566
	9.558
	9.555
	9.546
	9.527
	9.526
	9.51
	9.496
	9.493
	9.418
	9.415
	9.402
	9.394
	9.362
	9.354
	9.343
	9.335
	9.324
	9.316
	9.281
	9.279
	9.269
	9.254
	9.177
	9.172
	9.118
	9.094
	9.076
	9.052
	9.017
	8.965
	8.888
	8.824
	8.795
	8.653
	8.157

## Sheet: STAT6
Norm-OV	Pri-Tumor	Rec-Tumor
14.61	15.16	13.85		Ordinary one-way ANOVA
14.49	14.72	13.52		Multiple comparison
14.32	14.55	13.08		Number of families	1
14.26	14.24	13.07		Number of comparisons per family	3
14.21	14.21	13		Alpha	0.05
14.19	14.2	12.69
14.19	14.19	12.16		Tukey's multiple comparisons test	Mean Diff.	95.00% CI of diff.	Below threshold?	Summary	Adjusted P Value
14.12	14.07	11.78		Norm-OV vs. Pri-Tumor	0.9121	0.7511 to 1.073	Yes	****	<0.0001	A-B
14.09	14			Norm-OV vs. Rec-Tumor	0.9245	0.4176 to 1.431	Yes	****	<0.0001	A-C
14.08	13.97			Pri-Tumor vs. Rec-Tumor	0.01247	-0.4775 to 0.5024	No	ns	0.998	B-C
14.07	13.96
14.07	13.95
14.05	13.93
14.04	13.91
14.03	13.91
14.02	13.9
14.01	13.89
13.99	13.89
13.97	13.85
13.95	13.85
13.95	13.83
13.95	13.82
13.95	13.82
13.94	13.8
13.94	13.79
13.92	13.78
13.91	13.78
13.9	13.77
13.9	13.77
13.89	13.76
13.88	13.75
13.88	13.75
13.87	13.75
13.86	13.74
13.85	13.72
13.85	13.72
13.84	13.71
13.83	13.69
13.83	13.69
13.83	13.68
13.83	13.67
13.83	13.66
13.82	13.65
13.81	13.65
13.78	13.64
13.77	13.63
13.76	13.62
13.74	13.62
13.74	13.62
13.73	13.61
13.73	13.61
13.72	13.61
13.72	13.6
13.72	13.6
13.72	13.6
13.72	13.59
13.71	13.59
13.71	13.59
13.71	13.58
13.7	13.56
13.7	13.55
13.7	13.54
13.69	13.54
13.68	13.54
13.68	13.51
13.68	13.51
13.67	13.5
13.66	13.49
13.66	13.47
13.65	13.47
13.63	13.47
13.63	13.46
13.61	13.46
13.6	13.45
13.59	13.45
13.59	13.45
13.58	13.44
13.57	13.43
13.56	13.42
13.55	13.42
13.55	13.42
13.52	13.41
13.49	13.41
13.48	13.41
13.48	13.41
13.48	13.4
13.48	13.39
13.35	13.39
	13.38
	13.38
	13.38
	13.38
	13.38
	13.37
	13.37
	13.37
	13.37
	13.37
	13.36
	13.36
	13.36
	13.35
	13.35
	13.35
	13.34
	13.34
	13.34
	13.33
	13.33
	13.33
	13.33
	13.33
	13.33
	13.32
	13.32
	13.32
	13.31
	13.31
	13.3
	13.3
	13.3
	13.29
	13.29
	13.29
	13.29
	13.28
	13.28
	13.28
	13.26
	13.25
	13.24
	13.24
	13.24
	13.24
	13.23
	13.23
	13.22
	13.21
	13.2
	13.2
	13.19
	13.19
	13.19
	13.18
	13.16
	13.16
	13.16
	13.15
	13.15
	13.15
	13.14
	13.14
	13.14
	13.14
	13.13
	13.13
	13.12
	13.11
	13.11
	13.11
	13.11
	13.1
	13.09
	13.09
	13.09
	13.08
	13.08
	13.08
	13.08
	13.07
	13.07
	13.07
	13.07
	13.07
	13.07
	13.06
	13.06
	13.06
	13.05
	13.05
	13.05
	13.04
	13.04
	13.04
	13.04
	13.04
	13.04
	13.03
	13.03
	13.03
	13.02
	13.02
	13.02
	13.02
	13.02
	13.01
	13.01
	13
	13
	13
	13
	12.99
	12.99
	12.99
	12.99
	12.97
	12.97
	12.97
	12.96
	12.95
	12.95
	12.95
	12.95
	12.95
	12.95
	12.95
	12.95
	12.94
	12.94
	12.93
	12.93
	12.93
	12.92
	12.92
	12.91
	12.91
	12.89
	12.89
	12.89
	12.88
	12.88
	12.88
	12.88
	12.87
	12.86
	12.86
	12.85
	12.84
	12.83
	12.83
	12.83
	12.83
	12.82
	12.82
	12.81
	12.81
	12.81
	12.8
	12.8
	12.8
	12.79
	12.77
	12.77
	12.77
	12.76
	12.76
	12.75
	12.75
	12.74
	12.74
	12.74
	12.73
	12.73
	12.72
	12.72
	12.72
	12.71
	12.71
	12.7
	12.69
	12.69
	12.69
	12.69
	12.68
	12.68
	12.68
	12.67
	12.67
	12.67
	12.66
	12.66
	12.65
	12.64
	12.64
	12.63
	12.62
	12.62
	12.62
	12.61
	12.6
	12.6
	12.6
	12.6
	12.6
	12.59
	12.59
	12.59
	12.59
	12.58
	12.58
	12.58
	12.57
	12.57
	12.56
	12.56
	12.56
	12.56
	12.55
	12.54
	12.54
	12.54
	12.53
	12.53
	12.53
	12.51
	12.5
	12.49
	12.49
	12.49
	12.48
	12.47
	12.47
	12.47
	12.47
	12.47
	12.47
	12.45
	12.45
	12.44
	12.42
	12.41
	12.41
	12.41
	12.41
	12.4
	12.39
	12.38
	12.38
	12.36
	12.36
	12.36
	12.36
	12.36
	12.35
	12.34
	12.34
	12.33
	12.32
	12.32
	12.32
	12.31
	12.31
	12.31
	12.3
	12.3
	12.29
	12.28
	12.28
	12.28
	12.26
	12.25
	12.25
	12.25
	12.23
	12.22
	12.22
	12.19
	12.17
	12.17
	12.17
	12.17
	12.17
	12.16
	12.16
	12.15
	12.14
	12.13
	12.13
	12.13
	12.12
	12.11
	12.09
	12.08
	12.06
	12.04
	12.03
	12.02
	11.99
	11.96
	11.91
	11.88
	11.88
	11.87
	11.86
	11.82
	11.78
	11.77
	11.76
	11.75
	11.75
	11.74
	11.73
	11.73
	11.71
	11.67
	11.63
	11.57
	11.55
	11.54
	11.4
	11.36
	11.28
	11.1
	11.05
	10.99
	10.98
	10.94
	10.92

## Sheet: JAK1
Norm-OV	Pri-Tumor	Rec-Tumor
13.37	10.83	12.82		Ordinary one-way ANOVA
13.32	10.34	12.69		Multiple comparison
13.3	10.23	12		Number of families	1
13.27	10.02	11.94		Number of comparisons per family	3
13.21	9.93	11.82		Alpha	0.05
13.19	9.845	11.66
13.18	9.826	11.52		Tukey's multiple comparisons test	Mean Diff.	95.00% CI of diff.	Below threshold?	Summary	Adjusted P Value
13.17	9.804	10.04		Norm-OV vs. Pri-Tumor	1.183	0.8847 to 1.482	Yes	****	<0.0001	A-B
13.16	9.79			Norm-OV vs. Rec-Tumor	1.025	0.07058 to 1.979	Yes	*	0.0318	A-C
13.16	9.754			Pri-Tumor vs. Rec-Tumor	-0.1588	-1.080 to 0.7619	No	ns	0.9135	B-C
13.14	9.633
13.13	9.623
13.13	9.619
13.11	9.596
13.11	9.589
13.07	9.57
13.07	9.565
13.06	9.553
13.06	9.53
13.05	9.519
13.04	9.512
13.04	9.457
13.02	9.453
13.02	9.437
13.02	9.426
13.02	9.422
13.02	9.413
13	9.409
12.96	9.35
12.96	9.346
12.95	9.332
12.94	9.327
12.93	9.286
12.92	9.278
12.91	9.263
12.9	9.229
12.9	9.186
12.9	9.17
12.89	9.166
12.89	9.153
12.89	9.149
12.88	9.148
12.87	9.135
12.86	9.124
12.86	9.121
12.85	9.112
12.84	9.109
12.83	9.106
12.81	9.09
12.81	9.089
12.81	9.087
12.79	9.083
12.79	9.079
12.79	9.078
12.79	9.07
12.78	9.069
12.78	9.068
12.78	9.045
12.77	9.045
12.75	9.044
12.75	9.043
12.74	9.038
12.73	9.036
12.72	9.035
12.69	9.035
12.69	9.019
12.68	9.013
12.67	8.993
12.66	8.988
12.63	8.981
12.62	8.979
12.6	8.973
12.6	8.972
12.6	8.971
12.6	8.97
12.58	8.957
12.58	8.952
12.55	8.946
12.5	8.941
12.49	8.936
12.46	13.51
12.39	13.39
12.34	13.35
12.28	13.35
12.23	13.33
12.22	13.32
12.18	13.29
11.96	13.29
	13.26
	13.23
	13.22
	13.18
	13.16
	13.15
	13.14
	13.13
	13.11
	13.11
	13.11
	13.09
	13.09
	13.09
	13.09
	13.04
	13.02
	12.97
	12.97
	12.96
	12.95
	12.95
	12.92
	12.92
	12.91
	12.9
	12.89
	12.89
	12.88
	12.88
	12.88
	12.87
	12.87
	12.86
	12.86
	12.86
	12.85
	12.85
	12.84
	12.82
	12.81
	12.79
	12.79
	12.76
	12.75
	12.74
	12.74
	12.73
	12.73
	12.73
	12.71
	12.71
	12.71
	12.71
	12.71
	12.7
	12.7
	12.7
	12.7
	12.69
	12.69
	12.68
	12.68
	12.68
	12.68
	12.68
	12.67
	12.67
	12.67
	12.66
	12.66
	12.66
	12.65
	12.65
	12.64
	12.63
	12.62
	12.62
	12.62
	12.62
	12.61
	12.61
	12.6
	12.6
	12.6
	12.6
	12.59
	12.59
	12.59
	12.58
	12.58
	12.57
	12.57
	12.56
	12.56
	12.56
	12.55
	12.55
	12.54
	12.54
	12.54
	12.54
	12.53
	12.53
	12.53
	12.52
	12.52
	12.52
	12.52
	12.51
	12.51
	12.51
	12.5
	12.5
	12.5
	12.49
	12.49
	12.48
	12.48
	12.48
	12.48
	12.46
	12.45
	12.44
	12.44
	12.43
	12.43
	12.43
	12.42
	12.42
	12.42
	12.42
	12.42
	12.42
	12.41
	12.4
	12.4
	12.39
	12.39
	12.38
	12.38
	12.38
	12.38
	12.38
	12.36
	12.36
	12.36
	12.36
	12.35
	12.35
	12.35
	12.35
	12.35
	12.34
	12.33
	12.33
	12.33
	12.33
	12.33
	12.32
	12.32
	12.32
	12.32
	12.32
	12.32
	12.32
	12.31
	12.31
	12.31
	12.3
	12.3
	12.3
	12.3
	12.3
	12.29
	12.29
	12.29
	12.29
	12.28
	12.28
	12.28
	12.27
	12.27
	12.26
	12.26
	12.25
	12.24
	12.23
	12.22
	12.21
	12.21
	12.21
	12.21
	12.21
	12.21
	12.2
	12.2
	12.19
	12.18
	12.18
	12.18
	12.17
	12.17
	12.16
	12.16
	12.13
	12.13
	12.13
	12.13
	12.12
	12.12
	12.11
	12.11
	12.11
	12.11
	12.11
	12.11
	12.11
	12.09
	12.09
	12.08
	12.08
	12.08
	12.07
	12.07
	12.07
	12.07
	12.07
	12.06
	12.06
	12.05
	12.05
	12.05
	12.05
	12.05
	12.04
	12.04
	12.01
	12.01
	12.01
	12
	12
	12
	12
	11.99
	11.99
	11.99
	11.98
	11.97
	11.97
	11.97
	11.96
	11.96
	11.96
	11.94
	11.93
	11.93
	11.93
	11.92
	11.92
	11.92
	11.91
	11.91
	11.91
	11.9
	11.9
	11.9
	11.9
	11.9
	11.89
	11.89
	11.88
	11.87
	11.86
	11.86
	11.86
	11.85
	11.84
	11.84
	11.84
	11.83
	11.83
	11.83
	11.83
	11.82
	11.81
	11.81
	11.8
	11.8
	11.8
	11.8
	11.79
	11.78
	11.78
	11.78
	11.77
	11.75
	11.75
	11.74
	11.74
	11.74
	11.73
	11.7
	11.7
	11.7
	11.7
	11.7
	11.69
	11.69
	11.69
	11.69
	11.68
	11.68
	11.67
	11.67
	11.66
	11.66
	11.65
	11.64
	11.64
	11.64
	11.63
	11.63
	11.63
	11.62
	11.61
	11.61
	11.6
	11.6
	11.59
	11.59
	11.55
	11.54
	11.53
	11.52
	11.51
	11.51
	11.49
	11.48
	11.47
	11.45
	11.45
	11.43
	11.43
	11.42
	11.39
	11.39
	11.39
	11.37
	11.37
	11.37
	11.35
	11.35
	11.34
	11.32
	11.32
	11.31
	11.3
	11.3
	11.28
	11.27
	11.27
	11.26
	11.26
	11.26
	11.26
	11.25
	11.25
	11.24
	11.24
	11.23
	11.22
	11.22
	11.21
	11.21
	11.21
	11.2
	11.17
	11.17
	11.16
	11.15
	11.14
	11.12
	11.08
	11.06
	11.05
	11.04
	11.04
	11.03
	11.02
	11
	10.95
	10.94
	10.93
	10.92
	10.89
	10.87
	10.83
	10.77
	10.75
	10.74
	10.68
	10.57
	10.49
	10.48
	10.41
	10.31
	10.16
	9.838
	9.799

## Sheet: JAK2
Norm-OV	Pri-Tumor	Rec-Tumor
11.6	10.83	9.932		Ordinary one-way ANOVA
11.53	10.34	9.093		Multiple comparison
11.01	10.23	8.882		Number of families	1
10.98	10.02	8.694		Number of comparisons per family	3
10.89	9.93	7.935		Alpha	0.05
10.87	9.845	7.722
10.87	9.826	7.278		Tukey's multiple comparisons test	Mean Diff.	95.00% CI of diff.	Below threshold?	Summary	Adjusted P Value
10.84	9.804	7.062		Norm-OV vs. Pri-Tumor	1.974	1.767 to 2.180	Yes	****	<0.0001	A-B
10.83	9.79			Norm-OV vs. Rec-Tumor	1.9	1.250 to 2.551	Yes	****	<0.0001	A-C
10.78	9.754			Pri-Tumor vs. Rec-Tumor	-0.07335	-0.7021 to 0.5554	No	ns	0.9594	B-C
10.71	9.633
10.7	9.623
10.7	9.619
10.69	9.596
10.69	9.589
10.67	9.57
10.66	9.565
10.61	9.553
10.6	9.53
10.56	9.519
10.55	9.512
10.52	9.457
10.48	9.453
10.46	9.437
10.45	9.426
10.42	9.422
10.42	9.413
10.41	9.409
10.39	9.35
10.37	9.346
10.36	9.332
10.34	9.327
10.33	9.286
10.32	9.278
10.32	9.263
10.31	9.229
10.29	9.186
10.27	9.17
10.26	9.166
10.25	9.153
10.23	9.149
10.22	9.148
10.22	9.135
10.21	9.124
10.21	9.121
10.2	9.112
10.16	9.109
10.16	9.106
10.16	9.09
10.16	9.089
10.15	9.087
10.14	9.083
10.09	9.079
10.06	9.078
10.06	9.07
10.05	9.069
10.04	9.068
10.04	9.045
10.01	9.045
10.01	9.044
10	9.043
9.995	9.038
9.982	9.036
9.972	9.035
9.956	9.035
9.954	9.019
9.932	9.013
9.926	8.993
9.908	8.988
9.895	8.981
9.838	8.979
9.823	8.973
9.82	8.972
9.812	8.971
9.802	8.97
9.782	8.957
9.77	8.952
9.702	8.946
9.647	8.941
9.598	8.936
9.569	8.926
9.568	8.908
9.564	8.901
9.554	8.9
9.484	8.891
9.393	8.882
9.352	8.87
9.306	8.858
	8.854
	8.853
	8.852
	8.849
	8.848
	8.847
	8.842
	8.835
	8.827
	8.823
	8.815
	8.809
	8.807
	8.798
	8.79
	8.777
	8.77
	8.764
	8.759
	8.754
	8.752
	8.748
	8.747
	8.743
	8.739
	8.739
	8.734
	8.727
	8.724
	8.723
	8.722
	8.714
	8.709
	8.709
	8.706
	8.699
	8.697
	8.693
	8.693
	8.692
	8.688
	8.686
	8.686
	8.683
	8.681
	8.679
	8.678
	8.675
	8.669
	8.669
	8.668
	8.66
	8.658
	8.657
	8.638
	8.636
	8.633
	8.632
	8.617
	8.612
	8.611
	8.608
	8.607
	8.599
	8.596
	8.592
	8.576
	8.565
	8.564
	8.554
	8.552
	8.538
	8.534
	8.534
	8.525
	8.522
	8.521
	8.52
	8.516
	8.511
	8.507
	8.504
	8.496
	8.496
	8.49
	8.476
	8.463
	8.442
	8.437
	8.436
	8.436
	8.433
	8.431
	8.424
	8.419
	8.405
	8.4
	8.399
	8.397
	8.394
	8.392
	8.383
	8.378
	8.377
	8.371
	8.362
	8.357
	8.356
	8.351
	8.349
	8.345
	8.34
	8.337
	8.337
	8.335
	8.333
	8.329
	8.324
	8.322
	8.322
	8.312
	8.312
	8.309
	8.302
	8.298
	8.294
	8.291
	8.285
	8.282
	8.279
	8.268
	8.26
	8.255
	8.254
	8.25
	8.242
	8.241
	8.23
	8.225
	8.215
	8.215
	8.205
	8.195
	8.191
	8.188
	8.187
	8.184
	8.18
	8.179
	8.17
	8.161
	8.159
	8.158
	8.158
	8.153
	8.153
	8.148
	8.147
	8.146
	8.141
	8.139
	8.128
	8.124
	8.124
	8.123
	8.115
	8.112
	8.104
	8.095
	8.091
	8.081
	8.072
	8.071
	8.068
	8.064
	8.061
	8.059
	8.044
	8.043
	8.04
	8.038
	8.032
	8.019
	8.015
	8.005
	7.999
	7.984
	7.98
	7.972
	7.969
	7.964
	7.959
	7.958
	7.957
	7.955
	7.949
	7.945
	7.94
	7.922
	7.918
	7.914
	7.906
	7.904
	7.903
	7.899
	7.897
	7.893
	7.89
	7.877
	7.875
	7.875
	7.866
	7.862
	7.862
	7.858
	7.847
	7.846
	7.842
	7.825
	7.822
	7.815
	7.799
	7.798
	7.791
	7.78
	7.778
	7.771
	7.764
	7.735
	7.724
	7.723
	7.678
	7.676
	7.675
	7.664
	7.633
	7.632
	7.626
	7.625
	7.615
	7.609
	7.593
	7.576
	7.572
	7.562
	7.552
	7.551
	7.53
	7.523
	7.519
	7.518
	7.516
	7.507
	7.507
	7.505
	7.496
	7.493
	7.486
	7.478
	7.474
	7.465
	7.464
	7.461
	7.451
	7.438
	7.399
	7.394
	7.388
	7.387
	7.386
	7.384
	7.383
	7.38
	7.375
	7.371
	7.369
	7.363
	7.361
	7.355
	7.35
	7.324
	7.312
	7.301
	7.297
	7.278
	7.278
	7.276
	7.274
	7.269
	7.251
	7.249
	7.238
	7.211
	7.209
	7.197
	7.166
	7.135
	7.092
	7.087
	7.056
	7.055
	7.004
	6.99
	6.986
	6.982
	6.913
	6.854
	6.853
	6.851
	6.839
	6.819
	6.814
	6.724
	6.702
	6.694
	6.662
	6.611
	6.527
	6.505
	6.502
	6.393
	6.38
	6.344
	6.326
	6.254
	6.244
	6.225
	6.207
	5.889
	5.657

## Sheet: TYK2
Norm-OV	Pri-Tumor	Rec-Tumor
12.47	14.61	12.64		Ordinary one-way ANOVA
12.46	14.26	12.54		Multiple comparison
12.34	13.79	12.22		Number of families	1
12.33	13.71	11.64		Number of comparisons per family	3
12.26	13.6	11.61		Alpha	0.05
12.24	13.52	11.03
12.23	13.49	10.28		Tukey's multiple comparisons test	Mean Diff.	95.00% CI of diff.	Below threshold?	Summary	Adjusted P Value
12.22	13.4	10.14		Norm-OV vs. Pri-Tumor	0.3295	0.1296 to 0.5294	Yes	***	0.0004	A-B
12.21	13.4			Norm-OV vs. Rec-Tumor	0.4218	-0.2075 to 1.051	No	ns	0.2572	A-C
12.21	13.36			Pri-Tumor vs. Rec-Tumor	0.09234	-0.5160 to 0.7006	No	ns	0.9322	B-C
12.17	13.24
12.16	13.24
12.15	13.16
12.15	13.09
12.12	13.04
12.12	12.93
12.1	12.92
12.1	12.89
12.09	12.89
12.09	12.88
12.07	12.87
12.07	12.85
12.06	12.83
12.06	12.81
12.05	12.76
12.05	12.75
12.05	12.75
12.05	12.74
12.04	12.74
12.04	12.7
12.04	12.69
12.03	12.69
12.02	12.67
12.02	12.66
12.01	12.63
12	12.63
12	12.62
11.99	12.6
11.99	12.59
11.97	12.58
11.97	12.58
11.97	12.57
11.96	12.54
11.96	12.53
11.93	12.53
11.92	12.53
11.92	12.52
11.92	12.52
11.9	12.52
11.9	12.5
11.9	12.5
11.9	12.48
11.9	12.46
11.89	12.46
11.89	12.45
11.89	12.44
11.88	12.44
11.88	12.43
11.88	12.42
11.87	12.42
11.86	12.41
11.86	12.4
11.85	12.4
11.85	12.39
11.82	12.39
11.81	12.38
11.8	12.37
11.79	12.36
11.79	12.35
11.76	12.34
11.75	12.34
11.75	12.33
11.74	12.32
11.73	12.3
11.71	12.3
11.71	12.3
11.71	12.29
11.69	12.29
11.65	12.28
11.63	12.28
11.63	12.26
11.6	12.26
11.6	12.26
11.49	12.25
11.42	12.25
11.42	12.24
11.39	12.24
11.35	12.24
	12.24
	12.23
	12.22
	12.2
	12.2
	12.19
	12.19
	12.18
	12.17
	12.17
	12.16
	12.14
	12.13
	12.13
	12.11
	12.11
	12.11
	12.1
	12.1
	12.1
	12.1
	12.09
	12.07
	12.07
	12.07
	12.06
	12.06
	12.06
	12.06
	12.05
	12.05
	12.04
	12.02
	12.02
	12.02
	12.01
	12.01
	12.01
	12.01
	12
	12
	11.99
	11.99
	11.99
	11.97
	11.97
	11.96
	11.96
	11.96
	11.96
	11.95
	11.94
	11.93
	11.93
	11.92
	11.92
	11.9
	11.9
	11.9
	11.88
	11.88
	11.87
	11.87
	11.87
	11.87
	11.86
	11.86
	11.84
	11.84
	11.83
	11.81
	11.81
	11.8
	11.8
	11.79
	11.78
	11.78
	11.77
	11.77
	11.77
	11.77
	11.77
	11.76
	11.76
	11.76
	11.76
	11.76
	11.75
	11.75
	11.74
	11.74
	11.74
	11.73
	11.72
	11.72
	11.72
	11.71
	11.71
	11.69
	11.68
	11.68
	11.68
	11.68
	11.67
	11.66
	11.66
	11.65
	11.64
	11.63
	11.62
	11.61
	11.61
	11.6
	11.59
	11.59
	11.59
	11.58
	11.58
	11.57
	11.57
	11.57
	11.56
	11.55
	11.55
	11.55
	11.54
	11.53
	11.52
	11.52
	11.51
	11.51
	11.51
	11.51
	11.5
	11.49
	11.48
	11.48
	11.48
	11.48
	11.48
	11.47
	11.46
	11.45
	11.45
	11.45
	11.44
	11.44
	11.44
	11.44
	11.43
	11.43
	11.43
	11.42
	11.42
	11.42
	11.42
	11.41
	11.41
	11.4
	11.39
	11.39
	11.39
	11.39
	11.38
	11.38
	11.37
	11.37
	11.37
	11.36
	11.36
	11.36
	11.35
	11.35
	11.34
	11.33
	11.32
	11.32
	11.31
	11.31
	11.3
	11.3
	11.3
	11.29
	11.29
	11.28
	11.28
	11.28
	11.28
	11.27
	11.27
	11.27
	11.27
	11.27
	11.26
	11.25
	11.25
	11.25
	11.24
	11.22
	11.21
	11.21
	11.21
	11.19
	11.17
	11.17
	11.17
	11.16
	11.16
	11.15
	11.14
	11.14
	11.12
	11.12
	11.11
	11.11
	11.11
	11.1
	11.1
	11.09
	11.08
	11.08
	11.07
	11.07
	11.06
	11.06
	11.06
	11.06
	11.05
	11.05
	11.05
	11.04
	11.04
	11.03
	11.03
	11.02
	11.02
	11.01
	11.01
	11
	11
	11
	11
	11
	11
	11
	11
	10.99
	10.99
	10.99
	10.99
	10.98
	10.97
	10.96
	10.96
	10.95
	10.95
	10.95
	10.94
	10.93
	10.92
	10.92
	10.91
	10.91
	10.91
	10.9
	10.9
	10.9
	10.89
	10.87
	10.87
	10.86
	10.85
	10.85
	10.85
	10.85
	10.84
	10.8
	10.8
	10.79
	10.78
	10.77
	10.76
	10.76
	10.74
	10.74
	10.74
	10.74
	10.72
	10.72
	10.71
	10.7
	10.65
	10.65
	10.61
	10.56
	10.55
	10.55
	10.52
	10.51
	10.5
	10.49
	10.48
	10.45
	10.44
	10.44
	10.41
	10.37
	10.35
	10.33
	10.31
	10.3
	10.27
	10.26
	10.26
	10.22
	10.13
	10.08
	10.07
	10.01
	10.01
	10
	9.983
	9.976
	9.944
	9.889
	9.779
	9.577
	9.571
	9.567
	9.108
