# Supplementary material for: HPV-YAP1 oncogenic alliance drives malignant transformation of fallopian tube epithelial cells
Source: EMBO Rep. 2024 Sep 13;25(10):26. doi: 10.1038/s44319-024-00233-3 (PMC11467260; doi:10.1038/s44319-024-00233-3)
Supplement: Supplementary file 11 — EV Figures Source Data [file 44319_2024_233_MOESM11_ESM.zip › Figure EV5 source data - zip/Figure EV5A.xlsx]

## Sheet: IRF1
IRF1
	CTL				Pseudo-HPV
1.01712	0.855576	1.13854	0.989569	1.2923	1.96069	1.8644	1.36908
0.357154	0.216769	0.447178	0.543461	0.828564	1.00749	1.09949	1.08264

## Sheet: MX1
MX1
	CTL				Pseudo-HPV
0.7645	1.0055	0.9887	1.3021	1.498	1.9878	1.6888	1.9221
0.4761	0.1294	0.3285	0.1994	1.0587	1.3526	0.7098	0.7555

## Sheet: CH25H
CH25H
	CTL				Pseudo-HPV
Vector	0.865227	0.447239	1.09732	1.59021	3.37507	3.57873	2.69437	3.65883
YAPS127A	1.038	0.592127	0.736468	0.917715	2.59978	2.15446	1.32914	2.1971

## Sheet: OAS1
OAS1
	CTL				Pseudo-HPV
1.0671	1.1	0.946053	0.9	18.6053	18.6013	9.06053	9.90263
0.40921	0.636842	0.372368	0.248684	5.03026	4.22237	4.13816	4.57763

## Sheet: IFIT1
IFIT1
	CTL				Pseudo-HPV
1.0998	0.904969	0.761089	1.23442	1.09307	1.31555	1.33015	2.01263
0.252527	0.266143	0.309657	0.419146	0.516283	0.732454	0.663672	0.78804

## Sheet: ISG15
ISG15
	CTL				Pseudo-HPV
Vector	0.947107	0.856585	1.00816	1.1885	3.90522	3.67625	2.42528	2.97586
YAPS127A	0.271566	0.200213	0.179979	0.210508	1.30742	1.53	1.53142	1.50266
