# Supplementary material for: HPV-YAP1 oncogenic alliance drives malignant transformation of fallopian tube epithelial cells
Source: EMBO Rep. 2024 Sep 13;25(10):26. doi: 10.1038/s44319-024-00233-3 (PMC11467260; doi:10.1038/s44319-024-00233-3)
Supplement: Supplementary file 11 — EV Figures Source Data [file 44319_2024_233_MOESM11_ESM.zip › Figure EV5 source data - zip/Figure EV5B.xlsx]

## Sheet: IFIT1
IFIT1
	CTL				IFNA2
Vector	1.00079	1.00137	0.997835	0.977	1.7786	1.7848	2.6371	2.8796
YAPS127A	0.249373	0.285489	0.282318	0.2988	0.7848	0.795626	0.861857	0.721307

## Sheet: IRF1
IRF1
	CTL				IFNA2
0.9242	1.2742	1.0474	0.8181	1.3023	1.3788	1.9058	1.083
0.2684	0.2319	0.3813	0.7276	0.6066	0.8761	0.4797	0.9733

## Sheet: IRF7
IRF7
	CTL				IFNA2
0.8189	0.8288	1.2781	1.1376	2.938	1.705	1.6606	1.6371
0.3233	0.2501	0.2499	0.4014	1.524	1.2879	1.3067	1.2506

## Sheet: IRF3
IRF3
	CTL				IFNA2
1.0128	1.163	0.8456	0.9802	1.3858	1.2851	1.9872	1.6977
0.8802	0.8696	0.6213	0.5275	1.0262	1.1441	1.3067	1.2506

## Sheet: MX1
MX1
	CTL				IFNA2
0.8924	1.1655	0.9032	1.0701	1.6718	1.7093	1.6796	1.8846
0.1991	0.2629	0.311	0.1847	1.2404	1.2988	1.2555	1.1917

## Sheet: ISG15
ISG15
	CTL				IFNA2
Vector	0.9989	0.8049	1.109	1.1294	1.2934	1.265	1.8911	1.7464
YAPS127A	0.2098	0.3096	0.4072	0.1097	0.682	0.6712	0.5836	0.6479
